# Supplementary material for: LukProt: A Database of Eukaryotic Predicted Proteins Designed for Investigations of Animal Origins
Source: Genome Biol Evol. 2024 Oct 21;16(11):evae231. doi: 10.1093/gbe/evae231 (PMC11534060; doi:10.1093/gbe/evae231)
Supplement: evae231_Supplementary_Data [file evae231_supplementary_data.zip]

Archive with 3 entries (2 files):
- LukProt_metadata_sheet/
- LukProt_metadata_sheet/LukProt_metadata_sheet.ods
- SI_GBE_FINAL.docx
