# Supplementary material for: LukProt: A Database of Eukaryotic Predicted Proteins Designed for Investigations of Animal Origins
Source: Genome Biol Evol. 2024 Oct 21;16(11):evae231. doi: 10.1093/gbe/evae231 (PMC11534060; doi:10.1093/gbe/evae231)
Supplement: evae231_Supplementary_Data [file evae231_supplementary_data.zip › LukProt_metadata_sheet/LukProt_metadata_sheet.ods]

## Sheet: 01_dataset_metadata
EukProt_ID	EukProt_v3_status	EP_replaces_or_replaced_by	LukProt_v1.4.1_status	LukProt_v1.5.1_status	Name_to_Use_EukProt	Name_to_Use_LukProt_(db_prefix)	Strain	Genus_and_species	Genus,_species_and_strain	Previous_names	Genus_UniEuk	Epithet_UniEuk	Supergroup_UniEuk	Taxogroup1_UniEuk	Taxogroup2_UniEuk	in_TCS	in_LCS	Taxogroup_for_colors_LPv1.5	Taxonomy_UniEuk_(only_for_EukProt)	Taxonomy_LukProt	Merged_Strains	NCBI_taxid	Source	Data_Source_Name	Genome_link	GFF_link	Paper_DOI	Actions_Prior_to_Use	Data_Source_Type	Notes	caution	num_seqs	sum_len	min_len	avg_len	max_len	OMArk_Sampled	OMArk_Closest	OMArk_detected_species_–_Clade	OMArk_detected_species_–_NCBI_taxid	OMArk_detected_species_–_Number_of_associated_proteins	OMArk_detected_species_–_Percentage_of_proteome's_total	OMArk_number_of_conserved_HOGs	OMArk_Single	OMArk_Duplicated	OMArk_Unexpected	OMArk_Expected	OMArk_Missing	OMArk_Single+Duplicated
EP00001	included		included	included	Collodictyon_triciliatum	Collodictyon_triciliatum	Arungen	Collodictyon triciliatum	Collodictyon triciliatum Arungen		Collodictyon	triciliatum	Collodictyonidae	Collodictyonidae	Collodictyonidae	no	no	CRuMs	Eukaryota;'CRuMs';'CR clade';Collodictyonidae;Collodictyon;'Collo 18S-clade 1';strain Arungen	Eukaryota;Panpodiada;Podiata;CRuMs;EP00001_Collodictyon_triciliatum	no	190325	N/A	454AllContigs_Korea_transeq			10.1093/molbev/mss001	transeq (min length 50)	transcriptome			194849	23162592	50	118.9	1210	Eukaryota	Eukaryota	Guillardia theta	55529	20954	10.75%	988	339	416	399	17	233	755
EP00002	included		included	included	Diphylleia_rotans	Diphylleia_rotans	NIES-3764	Diphylleia rotans	Diphylleia rotans NIES-3764		Diphylleia	rotans	Collodictyonidae	Collodictyonidae	Collodictyonidae	yes	yes	CRuMs	Eukaryota;'CRuMs';'CR clade';Collodictyonidae;Diphylleia;Diphylleia rotans;strain NIES-3764	Eukaryota;Panpodiada;Podiata;CRuMs;EP00002_Diphylleia_rotans	no	190327	https://trace.ncbi.nlm.nih.gov/Traces/sra/?run=SRR5997434	Diphylleia rotans NIES-3764 transcriptome			10.1093/gbe/evy014	assemble mRNA,translate mRNA	transcriptome			41305	19997288	85	484.1	6278	Eukaryota	Eukaryota	Eukaryota	2759	21804	52.79%	988	383	493	478	15	112	876
EP00003	included		included	included	Mantamonas_plastica	Mantamonas_plastica	CCAP 1946/1	Mantamonas plastica	Mantamonas plastica CCAP 1946/1		Mantamonas	plastica	Mantamonas	Mantamonas	Mantamonas	yes	yes	CRuMs	Eukaryota;'CRuMs';Mantamonas;Mantamonas plastica;strain CCAP-1946/1	Eukaryota;Panpodiada;Podiata;CRuMs;EP00003_Mantamonas_plastica	no	856889	https://trace.ncbi.nlm.nih.gov/Traces/sra/?run=SRR5997433	Mantamonas plastica CCAP 1946/1 transcriptome			10.1093/gbe/evy014	assemble mRNA,translate mRNA	transcriptome			33889	10960356	84	323.4	6841	Eukaryota	Eukaryota	Eukaryota	2759	12111	35.74%	988	335	478	467	11	175	813
EP00004	included		included	included	Rigifila_ramosa	Rigifila_ramosa	CCAP 1967/1	Rigifila ramosa	Rigifila ramosa CCAP 1967/1		Rigifila	ramosa	Rigifilida	Rigifilida	Rigifilida	yes	yes	CRuMs	Eukaryota;'CRuMs';'CR clade';Rigifilida;Rigifila;Rigifila ramosa;strain CCAP-1967/1	Eukaryota;Panpodiada;Podiata;CRuMs;EP00004_Rigifila_ramosa	no	1122280	https://trace.ncbi.nlm.nih.gov/Traces/sra/?run=SRR5997435	Rigifila ramosa CCAP 1967/1 transcriptome			10.1093/gbe/evy014	assemble mRNA,translate mRNA	transcriptome			28882	11132311	85	385.4	5854	Eukaryota	Eukaryota	Eukaryota	2759	10770	37.29%	988	497	365	351	14	126	862
EP00005	included		included	included	Dracoamoeba_jomungandri	Dracoamoeba_jomungandri	Chinc5	Dracoamoeba jomungandri	Dracoamoeba jomungandri Chinc5	Stereomyxa ramosa	Dracoamoeba	jomungandri	Amoebozoa	Centramoebia	Acanthopodida	yes	yes	Amoebozoa	Eukaryota;Amorphea;Amoebozoa;Discosea;Centramoebia;'core centramoebids';Acanthopodida;'DLPV clade';Dracoamoeba;Dracoamoeba jomungandri;strain Chinc5	Eukaryota;Panpodiada;Podiata;Amorphea;Amoebozoa;EP00005_Dracoamoeba_jomungandri	no	2484127	https://doi.org/10.6084/m9.figshare.12410606	MMETSP0439			10.1371/journal.pbio.1001889,10.1093/molbev/msw209	none	transcriptome		MMETSP – be very careful	15003	6095410	30	406.3	6027	Eukaryota	Eukaryota	Eukaryota	2759	8768	58.44%	988	608	200	190	10	180	808
EP00006	included		included	included	Acanthamoeba_castellanii	Acanthamoeba_castellanii	Neff	Acanthamoeba castellanii	Acanthamoeba castellanii Neff		Acanthamoeba	castellanii	Amoebozoa	Centramoebia	Acanthopodida	yes	yes	Amoebozoa	Eukaryota;Amorphea;Amoebozoa;Discosea;Centramoebia;'core centramoebids';Acanthopodida;Acanthamoeba;'Acastellanii clade';Acanthamoeba castellanii;strain Neff	Eukaryota;Panpodiada;Podiata;Amorphea;Amoebozoa;EP00006_Acanthamoeba_castellanii	no	5755	ftp://ftp.ensemblgenomes.org/pub/protists/release-42/fasta/protists_amoebozoa1_collection/acanthamoeba_castellanii_str_neff/pep/Acanthamoeba_castellanii_str_neff.Acastellanii.strNEFF_v1.pep.all.fa.gz	Acastellanii.strNEFF v1			10.1186/gb-2013-14-2-r11	none	genome			14974	6566383	16	438.5	4479	Eukaryota	Eukaryota	Eukaryota	2759	10077	67.30%	988	585	242	239	3	161	827
EP00007	included		included	included	Cunea_sp_BSH-02190019	Cunea_sp_BSH-02190019	BSH-02190019	Cunea sp. BSH-02190019	Cunea sp. BSH-02190019 BSH-02190019	Mayorella sp.	Cunea	N/A	Amoebozoa	Flabellinia	Dactylopodida	no	no	Amoebozoa	Eukaryota;Amorphea;Amoebozoa;Discosea;Flabellinia;'core flabellinids';Dactylopodida;Cunea;strain ATCC-50980	Eukaryota;Panpodiada;Podiata;Amorphea;Amoebozoa;EP00007_Cunea_sp_BSH-02190019	no		https://doi.org/10.6084/m9.figshare.12410606	MMETSP0417			10.1371/journal.pbio.1001889,10.1093/molbev/msw209	none	transcriptome		MMETSP – be very careful	10384	5379244	30	518	5930	Eukaryota	Eukaryota	Eukaryota	2759	7389	71.16%	988	628	166	165	1	194	794
EP00008	included		included	included	Paramoeba_atlantica	Paramoeba_atlantica	CCAP 1560/9	Paramoeba atlantica	Paramoeba atlantica CCAP 1560/9		Paramoeba	atlantica	Amoebozoa	Flabellinia	Dactylopodida	no	no	Amoebozoa	Eukaryota;Amorphea;Amoebozoa;Discosea;Flabellinia;'core flabellinids';Dactylopodida;Paramoebidae;Paramoeba;'Patlantica clade';Paramoeba atlantica;strain CCAP-1560/9	Eukaryota;Panpodiada;Podiata;Amorphea;Amoebozoa;EP00008_Paramoeba_atlantica	no	1077153	https://doi.org/10.6084/m9.figshare.12410606	MMETSP0151			10.1371/journal.pbio.1001889,10.1093/molbev/msw209	none	transcriptome		MMETSP – be very careful	15723	4984555	30	317	4127	Eukaryota	Eukaryota	Eukaryota	2759	9495	60.39%	988	481	314	305	9	193	795
EP00009	included		included	included	Paramoeba_aestuarina	Paramoeba_aestuarina	SoJaBio B1-5/56/2	Paramoeba aestuarina	Paramoeba aestuarina SoJaBio B1-5/56/2	Neoparamoeba aestuarina	Paramoeba	aestuarina	Amoebozoa	Flabellinia	Dactylopodida	no	no	Amoebozoa	Eukaryota;Amorphea;Amoebozoa;Discosea;Flabellinia;'core flabellinids';Dactylopodida;Paramoebidae;Paramoeba;'Peilhardi clade';Paramoeba aestuarina;strain SoJaBio-B1-5/56/2	Eukaryota;Panpodiada;Podiata;Amorphea;Amoebozoa;EP00009_Paramoeba_aestuarina	no	180227	https://doi.org/10.6084/m9.figshare.12410606	MMETSP0161			10.1371/journal.pbio.1001889,10.1093/molbev/msw209	none	transcriptome		MMETSP – be very careful	18871	5173259	30	274.1	2696	Eukaryota	Eukaryota	LUCA	0	11330	60.04%	988	443	397	393	4	148	840
EP00010	included		included	included	Vexillifera_abyssalis	Vexillifera_abyssalis	DIVA3 564/2	Vexillifera sp. DIVA3-564-2	Vexillifera abyssalis		Vexillifera	abyssalis	Amoebozoa	Flabellinia	Dactylopodida	no	no	Amoebozoa	Eukaryota;Amorphea;Amoebozoa;Discosea;Flabellinia;'core flabellinids';Dactylopodida;Vexillifera;Vexillifera abyssalis;strain DIVA3-564/2	Eukaryota;Panpodiada;Podiata;Amorphea;Amoebozoa;EP00010_Vexillifera_abyssalis	no		https://doi.org/10.6084/m9.figshare.12410606	MMETSP0173			10.1371/journal.pbio.1001889,10.1093/molbev/msw209	none	transcriptome		MMETSP – be very careful	9639	3347396	30	347.3	6109	Eukaryota	Eukaryota	Eukaryota	2759	5472	56.77%	988	616	167	162	5	205	783
EP00011	included		included	included	Vannellida_sp_DIVA3-517-6-12	Vannellida_sp_DIVA3-517-6-12	DIVA3 517/6/12	Vannella sp. DIVA3-517-6-12	Vannellida sp. DIVA3-517-6-12		N/A	N/A	Amoebozoa	Flabellinia	Vannellida	no	no	Amoebozoa	Eukaryota;Amorphea;Amoebozoa;Discosea;Flabellinia;'core flabellinids';Vannellida;'DIVA3-517/6/12 lineage';strain DIVA3-517/6/12	Eukaryota;Panpodiada;Podiata;Amorphea;Amoebozoa;EP00011_Vannellida_sp_DIVA3-517-6-12	no		https://doi.org/10.6084/m9.figshare.12410606	MMETSP0168			10.1371/journal.pbio.1001889,10.1093/molbev/msw209	none	transcriptome		MMETSP – be very careful	15269	7271898	30	476.3	3319	Eukaryota	Eukaryota	Eukaryota	2759	6513	42.66%	988	527	262	257	5	199	789
EP00012	included		included	included	Vannella_robusta	Vannella_robusta	DIVA3 518/3/11/1/6	Vannella robusta	Vannella robusta DIVA3 518/3/11/1/6		Vannella	robusta	Amoebozoa	Flabellinia	Vannellida	no	no	Amoebozoa	Eukaryota;Amorphea;Amoebozoa;Discosea;Flabellinia;'core flabellinids';Vannellida;Vannella;Vannella robusta;strain DIVA3-518/3/11/1/6	Eukaryota;Panpodiada;Podiata;Amorphea;Amoebozoa;EP00012_Vannella_robusta	no	1487602	https://doi.org/10.6084/m9.figshare.12410606	MMETSP0166			10.1371/journal.pbio.1001889,10.1093/molbev/msw209	none	transcriptome		MMETSP – be very careful	14542	5690921	30	391.3	7981	Eukaryota	Eukaryota	Eukaryota	2759	7899	54.32%	988	485	305	302	3	198	790
EP00013	included		included	included	Stygamoeba_regulata	Stygamoeba_regulata	ATCC 50892	Stygamoeba regulata	Stygamoeba regulata BSH-02190019		Stygamoeba	regulata	Amoebozoa	Flabellinia	Stygamoeba	no	no	Amoebozoa	Eukaryota;Amorphea;Amoebozoa;Discosea;Flabellinia;Stygamoeba;Stygamoeba regulata;strain ATCC-50892	Eukaryota;Panpodiada;Podiata;Amorphea;Amoebozoa;EP00013_Stygamoeba_regulata	no	1042828	https://doi.org/10.6084/m9.figshare.12410606	MMETSP0447			10.1371/journal.pbio.1001889,10.1093/molbev/msw209	none	transcriptome		MMETSP – be very careful	30434	13606933	30	447.1	3972	Eukaryota	Eukaryota	Eukaryota	2759	19282	63.36%	988	317	586	571	15	85	903
EP00014	included		included	included	Entamoeba_dispar	Entamoeba_dispar	SAW760	Entamoeba dispar	Entamoeba dispar SAW760		Entamoeba	dispar	Amoebozoa	Archamoebea	Entamoeba	no	no	Amoebozoa	Eukaryota;Amorphea;Amoebozoa;Evosea;Archamoebea;Entamoebidae;Entamoeba;'core entamoebids';'Edispar lineage';Entamoeba dispar;strain SAW760	Eukaryota;Panpodiada;Podiata;Amorphea;Amoebozoa;EP00014_Entamoeba_dispar	no	46681	ftp://ftp.ncbi.nlm.nih.gov/genomes/all/GCA/000/209/125/GCA_000209125.2_JCVI_EDISG_1.0/GCA_000209125.2_JCVI_EDISG_1.0_protein.faa.gz	JCVI_EDISG_1.0			10.1093/molbev/msm238	none	genome			8811	3563877	58	404.5	5018	Evosea	Entamoeba	Entamoeba dispar (strain ATCC PRA-260 / SAW760)	370354	8539	96.91%	877	608	253	89	164	16	861
EP00015	included		included	included	Entamoeba_histolytica	Entamoeba_histolytica	HM-1:IMSS	Entamoeba histolytica	Entamoeba histolytica HM-1:IMSS		Entamoeba	histolytica	Amoebozoa	Archamoebea	Entamoeba	yes	yes	Amoebozoa	Eukaryota;Amorphea;Amoebozoa;Evosea;Archamoebea;Entamoebidae;Entamoeba;'core entamoebids';'Edispar lineage';Entamoeba histolytica;strain HM-1-IMSS	Eukaryota;Panpodiada;Podiata;Amorphea;Amoebozoa;EP00015_Entamoeba_histolytica	no	5759	ftp://ftp.ncbi.nlm.nih.gov/genomes/all/GCF/000/208/925/GCF_000208925.1_JCVI_ESG2_1.0/GCF_000208925.1_JCVI_ESG2_1.0_protein.faa.gz	JCVI-ESG2-1.0			10.1038/nature03291,10.1371/journal.pntd.0000716	none	genome			8163	3422306	49	419.2	5069	Evosea	Entamoeba histolytica	Entamoeba histolytica	5759	8105	99.29%	877	616	260	102	158	1	876
EP00016	included		included	included	Entamoeba_nuttalli	Entamoeba_nuttalli	P19	Entamoeba nuttalli	Entamoeba nuttalli P19		Entamoeba	nuttalli	Amoebozoa	Archamoebea	Entamoeba	no	no	Amoebozoa	Eukaryota;Amorphea;Amoebozoa;Evosea;Archamoebea;Entamoebidae;Entamoeba;'core entamoebids';'Edispar lineage';Entamoeba nuttalli;strain P19	Eukaryota;Panpodiada;Podiata;Amorphea;Amoebozoa;EP00016_Entamoeba_nuttalli	no	412467	ftp://ftp.ncbi.nlm.nih.gov/genomes/all/GCF/000/257/125/GCF_000257125.1_ENU1_v1/GCF_000257125.1_ENU1_v1_protein.faa.gz	ENU1 v1			N/A	none	genome			6187	2671976	25	431.9	5052	Evosea	Entamoeba	Entamoeba nuttalli (strain P19)	1076696	6063	98.00%	877	660	124	15	109	93	784
EP00017	included		included	included	Entamoeba_invadens	Entamoeba_invadens	IP1	Entamoeba invadens	Entamoeba invadens IP1		Entamoeba	invadens	Amoebozoa	Archamoebea	Entamoeba	no	no	Amoebozoa	Eukaryota;Amorphea;Amoebozoa;Evosea;Archamoebea;Entamoebidae;Entamoeba;'core entamoebids';'Einvadens lineage';Entamoeba invadens;strain IP1	Eukaryota;Panpodiada;Podiata;Amorphea;Amoebozoa;EP00017_Entamoeba_invadens	no	33085	ftp://ftp.ncbi.nlm.nih.gov/genomes/all/GCF/000/330/505/GCF_000330505.1_EIA2_v2/GCF_000330505.1_EIA2_v2_protein.faa.gz	EIA2 v2			10.1186/gb-2013-14-7-r77	none	genome			11997	5176199	1	431.5	5004	Evosea	Entamoeba	Entamoeba	5758	7458	62.17%	877	647	162	132	30	68	809
EP00019	included		included	included	Armaparvus_languidus	Armaparvus_languidus	ATCC PRA-29	Armaparvus languidus	Armaparvus languidus ATCC PRA-29	Pessonella sp.	Armaparvus	languidus	Amoebozoa	Cutosea	Cutosea	no	no	Amoebozoa	Eukaryota;Amorphea;Amoebozoa;Evosea;Cutosea;Squamocutida;Squamamoebidae;Armaparvus;Armaparvus languidus;strain ATCC-PRA-29	Eukaryota;Panpodiada;Podiata;Amorphea;Amoebozoa;EP00019_Armaparvus_languidus	no		https://doi.org/10.6084/m9.figshare.12410606	MMETSP0420			10.1371/journal.pbio.1001889,10.1093/molbev/msw209	none	transcriptome		MMETSP – be very careful	14143	6182211	30	437.1	6187	Eukaryota	Eukaryota	Eukaryota	2759	9079	64.19%	988	424	301	297	4	263	725
EP00020	included		included	included	Sapocribrum_chincoteaguense	Sapocribrum_chincoteaguense	ATCC 50979	Sapocribrum chincoteaguense	Sapocribrum chincoteaguense ATCC 50979	Sexangularia sp.	Sapocribrum	chincoteaguense	Amoebozoa	Cutosea	Cutosea	no	no	Amoebozoa	Eukaryota;Amorphea;Amoebozoa;Evosea;Cutosea;Squamocutida;Sapocribrum;Sapocribrum chincoteaguense;strain ATCC-50979	Eukaryota;Panpodiada;Podiata;Amorphea;Amoebozoa;EP00020_Sapocribrum_chincoteaguense	no		https://doi.org/10.6084/m9.figshare.12410606	MMETSP0437			10.1371/journal.pbio.1001889,10.1093/molbev/msw209	none	transcriptome		MMETSP – be very careful	14146	8783548	30	620.9	5160	Eukaryota	Eukaryota	Eukaryota	2759	10645	75.25%	988	326	239	235	4	423	565
EP00021	included		included	included	Heterostelium_album	Heterostelium_album	PN500	Heterostelium album	Heterostelium album PN500	Polysphondylium pallidum	Heterostelium	album	Amoebozoa	Eumycetozoa	Dictyostelia	no	no	Amoebozoa	Eukaryota;Amorphea;Amoebozoa;Evosea;Eumycetozoa;Dictyostelia;Acytosteliales;Acytosteliaceae;Heterostelium;Heterostelium album;strain PN500	Eukaryota;Panpodiada;Podiata;Amorphea;Amoebozoa;EP00021_Heterostelium_album	no	2086695	ftp://ftp.ncbi.nlm.nih.gov/genomes/all/GCF/000/004/825/GCF_000004825.1_PolPal_Dec2009/GCF_000004825.1_PolPal_Dec2009_protein.faa.gz	PolPal_Dec2009			10.1101/gr.121137.111	none	genome			12336	6388710	29	517.9	7412	Dictyostelia	Acytosteliales	Polysphondylium pallidum (strain ATCC 26659 / Pp 5 / PN500)	670386	10134	82.15%	5214	4561	342	206	136	311	4903
EP00022	included		included	included	Cavenderia_fasciculata	Cavenderia_fasciculata	SH3	Cavenderia fasciculata	Cavenderia fasciculata SH3	Dictyostelium fasciculatum,Cavenderia fasciculatum	Cavenderia	fasciculata	Amoebozoa	Eumycetozoa	Dictyostelia	no	no	Amoebozoa	Eukaryota;Amorphea;Amoebozoa;Evosea;Eumycetozoa;Dictyostelia;Acytosteliales;Cavenderiaceae;Cavenderia;Cavenderia fasciculata;strain SH3	Eukaryota;Panpodiada;Podiata;Amorphea;Amoebozoa;EP00022_Cavenderia_fasciculata	no	261658	ftp://ftp.ncbi.nlm.nih.gov/genomes/all/GCF/000/203/815/GCF_000203815.1_DFas_2.0/GCF_000203815.1_DFas_2.0_protein.faa.gz	DFas_2.0			10.1101/gr.121137.111	none	genome			12165	6769140	16	556.4	7796	Dictyostelia	Acytosteliales	Cavenderia fasciculata (strain SH3)	1054147	9933	81.65%	5214	4600	332	223	109	282	4932
EP00023	included		included	included	Dictyostelium_discoideum	Dictyostelium_discoideum	AX4	Dictyostelium discoideum	Dictyostelium discoideum AX4		Dictyostelium	discoideum	Amoebozoa	Eumycetozoa	Dictyostelia	yes	yes	Amoebozoa	Eukaryota;Amorphea;Amoebozoa;Evosea;Eumycetozoa;Dictyostelia;Dictyosteliales;Dictyosteliaceae;Dictyostelium;Dictyostelium discoideum;strain AX4	Eukaryota;Panpodiada;Podiata;Amorphea;Amoebozoa;EP00023_Dictyostelium_discoideum	no	44689	ftp://ftp.ncbi.nlm.nih.gov/genomes/all/GCF/000/004/695/GCF_000004695.1_dicty_2.7/GCF_000004695.1_dicty_2.7_protein.faa.gz	dicty_2.7			10.1038/nature03481	none	genome			13315	7042075	7	528.9	11103	Dictyostelia	Dictyostelium discoideum	Dictyostelium discoideum	44689	11633	87.37%	5214	4757	419	202	217	38	5176
EP00024	included		included	included	Dictyostelium_purpureum	Dictyostelium_purpureum	QSDP1	Dictyostelium purpureum	Dictyostelium purpureum QSDP1		Dictyostelium	purpureum	Amoebozoa	Eumycetozoa	Dictyostelia	no	no	Amoebozoa	Eukaryota;Amorphea;Amoebozoa;Evosea;Eumycetozoa;Dictyostelia;Dictyosteliales;Dictyosteliaceae;Dictyostelium;Dictyostelium purpureum;strain QSDP1	Eukaryota;Panpodiada;Podiata;Amorphea;Amoebozoa;EP00024_Dictyostelium_purpureum	no	5786	ftp://ftp.ncbi.nlm.nih.gov/genomes/all/GCF/000/190/715/GCF_000190715.1_v1.0/GCF_000190715.1_v1.0_protein.faa.gz	v1.0			10.1186/gb-2011-12-2-r20	none	genome			12399	5975555	49	481.9	9355	Dictyostelia	Dictyostelium purpureum	Dictyostelium purpureum	5786	10867	87.64%	5214	4714	324	136	188	176	5038
EP00025	included		included	included	Tieghemostelium_lacteum	Tieghemostelium_lacteum	TK	Tieghemostelium lacteum	Tieghemostelium lacteum TK	Dictyostelium lacteum	Tieghemostelium	lacteum	Amoebozoa	Eumycetozoa	Dictyostelia	no	no	Amoebozoa	Eukaryota;Amorphea;Amoebozoa;Evosea;Eumycetozoa;Dictyostelia;Dictyosteliales;Raperosteliaceae;Tieghemostelium;Tieghemostelium lacteum;strain TK	Eukaryota;Panpodiada;Podiata;Amorphea;Amoebozoa;EP00025_Tieghemostelium_lacteum	no	361077	ftp://ftp.ncbi.nlm.nih.gov/genomes/all/GCA/001/606/155/GCA_001606155.1_ASM160615v1/GCA_001606155.1_ASM160615v1_protein.faa.gz	ASM160615v1			10.1038/ncomms12085	none	genome			10225	5827564	66	569.9	9353	Dictyostelia	Tieghemostelium lacteum	Tieghemostelium lacteum	361077	8517	83.30%	5214	4849	204	96	108	161	5053
EP00026	included		included	included	Physarum_polycephalum	Physarum_polycephalum	LU352	Physarum polycephalum	Physarum polycephalum		Physarum	polycephalum	Amoebozoa	Eumycetozoa	Myxogastria	no	no	Amoebozoa	Eukaryota;Amorphea;Amoebozoa;Evosea;Eumycetozoa;Myxogastria;Columellidia;'PS clade';'LDP lineage';Physarales;Physaraceae;Physarum;Physarum polycephalum;strain LU352	Eukaryota;Panpodiada;Podiata;Amorphea;Amoebozoa;EP00026_Physarum_polycephalum	no	5791	http://www.physarum-blast.ovgu.de/Sequences/Physarum_reference_transcriptome.fas.gz	Physarum reference transcriptome			10.1093/gbe/evv237	translate mRNA	transcriptome			24731	9391938	86	379.8	6433	Evosea	Evosea	Dictyostelia	33083	14169	57.29%	877	623	85	82	3	169	708
EP00027	included		included	included	Filamoeba_sp_ATCC50430	Filamoeba_sp_ATCC50430	ATCC 50430	Filamoeba nolandi	Filamoeba sp. ATCC50430		Filamoeba	N/A	Amoebozoa	Variosea	Variosea	yes	yes	Amoebozoa	Eukaryota;Amorphea;Amoebozoa;Evosea;Variosea;Filamoeba;strain ATCC-50430	Eukaryota;Panpodiada;Podiata;Amorphea;Amoebozoa;EP00027_Filamoeba_sp_ATCC50430	no	136452	https://doi.org/10.6084/m9.figshare.12410606	MMETSP0413			10.1371/journal.pbio.1001889,10.1093/molbev/msw209	none	transcriptome		MMETSP – be very careful	19572	8188122	30	418.4	3250	Evosea	Evosea	Eukaryota	2759	11471	58.61%	877	500	152	149	3	225	652
EP00028	included		included	included	Trichosphaerium_sp_Am-I-7-wt	Trichosphaerium_sp_Am-I-7-wt	Am-I-7 wt	Trichosphaerium sp. Am-I-7-wt	Trichosphaerium sp. Am-I-7-wt Am-I-7 wt		Trichosphaerium	N/A	Amoebozoa	Tubulinea	Corycidia	no	no	Amoebozoa	Eukaryota;Amorphea;Amoebozoa;Tubulinea;Corycidia;Trichosphaerium;strain ATCC-40318	Eukaryota;Panpodiada;Podiata;Amorphea;Amoebozoa;EP00028_Trichosphaerium_sp_Am-I-7-wt	no	498011	https://doi.org/10.6084/m9.figshare.12410606	MMETSP0405			10.1371/journal.pbio.1001889,10.1093/molbev/msw209	none	transcriptome		MMETSP – be very careful	15838	5265155	30	332.4	2052	Eukaryota	Eukaryota	Eukaryota	2759	7698	48.60%	988	473	265	261	4	250	738
EP00029	included		included	included	Vermamoeba_vermiformis	Vermamoeba_vermiformis	4391-Kostka	Vermamoeba vermiformis	Vermamoeba vermiformis 4391-Kostka		Vermamoeba	vermiformis	Amoebozoa	Tubulinea	Echinamoebidia	yes	yes	Amoebozoa	Eukaryota;Amorphea;Amoebozoa;Tubulinea;Echinamoebidia;Vermamoeba;Vermamoeba vermiformis;strain 4391-Kostka	Eukaryota;Panpodiada;Podiata;Amorphea;Amoebozoa;EP00029_Vermamoeba_vermiformis	no	5778	https://trace.ncbi.nlm.nih.gov/Traces/sra/?run=SRR5396399	4391-Kostka transcriptome			10.1093/molbev/msx162	assemble mRNA,translate mRNA	transcriptome			14884	6663127	84	447.7	4619	Eukaryota	Eukaryota	Eukaryota	2759	6611	44.42%	988	632	259	247	12	97	891
EP00030	included		included	included	Apusomonadida_sp_AF-17	Apusomonadida_sp_AF-17	clone AF-17	Amastigomonas sp. AF-17	Apusomonadida sp. AF-17		N/A	N/A	Apusomonadida	Apusomonadida	Apusomonadida	yes	yes	Apusomonadida	Eukaryota;Amorphea;Obazoa;Apusomonadida;'APU-21 lineage';strain AF-17	Eukaryota;Panpodiada;Podiata;Amorphea;Obazoa;Apusomonadida;EP00030_Apusomonadida_sp_AF-17	no	1703432	https://datadryad.org/bitstream/handle/10255/dryad.103230/Amastigomonas_sp_transcriptome.fasta.zip	Transcriptome assembly of Amastigomonas sp			10.1098/rspb.2015.2802	translate mRNA	transcriptome			8975	2164983	87	241.2	1612	Eukaryota	Eukaryota	Thecamonas trahens ATCC 50062	461836	3253	36.25%	988	547	165	154	11	276	712
EP00031	included		included	included	Thecamonas_trahens	Thecamonas_trahens	ATCC 50062	Thecamonas trahens	Thecamonas trahens ATCC 50062		Thecamonas	trahens	Apusomonadida	Apusomonadida	Apusomonadida	yes	yes	Apusomonadida	Eukaryota;Amorphea;Obazoa;Apusomonadida;Thecamonadinae;Thecamonas;Thecamonas trahens;strain ATCC-50062	Eukaryota;Panpodiada;Podiata;Amorphea;Obazoa;Apusomonadida;EP00031_Thecamonas_trahens	no	529818	ftp://ftp.ncbi.nlm.nih.gov/genomes/all/GCF/000/142/905/GCF_000142905.1_TheTra_May2010/GCF_000142905.1_TheTra_May2010_protein.faa.gz	TheTra_May2010			N/A	none	genome			10626	6927600	49	651.9	16619	Eukaryota	Eukaryota	Thecamonas trahens ATCC 50062	461836	9292	87.45%	988	650	204	52	152	134	854
EP00032	included		included	included	Breviata_anathema	Breviata_anathema	ATCC 50338	Breviata anathema	Breviata anathema ATCC 50338		Breviata	anathema	Breviatea	Breviatea	Breviatea	no	no	Breviatea	Eukaryota;Amorphea;Obazoa;Breviatea;Breviata;Breviata anathema;strain ATCC-50338	Eukaryota;Panpodiada;Podiata;Amorphea;Obazoa;Breviatea;EP00032_Breviata_anathema	no	81100	https://www.ncbi.nlm.nih.gov/nuccore?LinkName=biosample_nuccore&from_uid=2709834	LIBEST_028366			10.1016/j.cub.2014.04.033	trimseq,translate mRNA (min length 50),CD-HIT	EST			2015	360792	49	179.1	266	Eukaryota	Eukaryota	Eukaryota	2759	1320	65.51%	988	216	77	73	4	695	293
EP00033	included		included	included	Pygsuia_biforma	Pygsuia_biforma	PCbi66	Pygsuia biforma	Pygsuia biforma PCbi66		Pygsuia	biforma	Breviatea	Breviatea	Breviatea	yes	yes	Breviatea	Eukaryota;Amorphea;Obazoa;Breviatea;Pygsuia;Pygsuia biforma;strain PCbi66	Eukaryota;Panpodiada;Podiata;Amorphea;Obazoa;Breviatea;EP00033_Pygsuia_biforma	no	1277256	ftp://ftp.ncbi.nlm.nih.gov/sra/wgs_aux/GC/RY/GCRY01/GCRY01.1.fsa_nt.gz	GCRY01000000			10.1098/rspb.2013.1755	translate mRNA	transcriptome			9511	3304332	86	347.4	4801	Eukaryota	Eukaryota	Eukaryota	2759	4937	51.91%	988	577	192	188	4	219	769
EP00034	included		included	included	Subulatomonas_tetraspora	Subulatomonas_tetraspora	ATCC 50623	Subulatomonas tetraspora	Subulatomonas tetraspora ATCC 50623		Subulatomonas	tetraspora	Breviatea	Breviatea	Breviatea	no	no	Breviatea	Eukaryota;Amorphea;Obazoa;Breviatea;Subulatomonas;Subulatomonas tetraspora;strain ATCC-50623	Eukaryota;Panpodiada;Podiata;Amorphea;Obazoa;Breviatea;EP00034_Subulatomonas_tetraspora	no	999882	ftp://ftp.ncbi.nlm.nih.gov/sra/wgs_aux/GA/BW/GABW01/GABW01.1.fsa_nt.gz	GABW01000000			10.2478/prge-2012-0002	translate mRNA (min length 50)	transcriptome			3029	349799	49	115.5	304	Eukaryota	Eukaryota	Eukaryota	2759	1162	38.36%	988	135	79	75	4	774	214
EP00035	included		included	included	Acanthoeca_spectabilis	Acanthoeca_spectabilis	ATCC PRA-387	Acanthoeca spectabilis	Acanthoeca spectabilis ATCC PRA-387		Acanthoeca	spectabilis	Opisthokonta	Choanoflagellata	Acanthoecida	no	no	Acanthoecida	Eukaryota;Amorphea;Obazoa;Opisthokonta;Holozoa;Choanozoa;Choanoflagellata;Acanthoecida;Acanthoecidae;Acanthoeca;Acanthoeca spectabilis;strain ATCC-PRA-387	Eukaryota;Panpodiada;Podiata;Amorphea;Obazoa;Opisthokonta;Holozoa;Filozoa;Choanozoa;Choanoflagellata;Acanthoecida;EP00035_Acanthoeca_spectabilis	no	81533	https://dx.doi.org/10.6084/m9.figshare.5686984.v2	Acanthoeca_spectabilis Version 2			10.7554/eLife.34226	none	transcriptome			40467	14358473	49	354.8	7499	Opisthokonta	Opisthokonta	Salpingoecidae	81529	10705	26.45%	1417	1081	128	128	0	208	1209
EP00036	included		included	included	Acanthoecidae_sp_10tr	Acanthoeca_sp_10tr	10tr	Acanthoeca sp. 10tr	Acanthoeca sp. 10tr 10tr		N/A	N/A	Opisthokonta	Choanoflagellata	Acanthoecida	no	no	Acanthoecida	Eukaryota;Amorphea;Obazoa;Opisthokonta;Holozoa;Choanozoa;Choanoflagellata;Acanthoecida;Acanthoecidae;'SIOpierAcanth1 lineage';strain 10tr	Eukaryota;Panpodiada;Podiata;Amorphea;Obazoa;Opisthokonta;Holozoa;Filozoa;Choanozoa;Choanoflagellata;Acanthoecida;EP00036_Acanthoeca_sp_10tr	no		https://doi.org/10.6084/m9.figshare.12410606	MMETSP0105,MMETSP0106			10.1371/journal.pbio.1001889,10.1093/molbev/msw209	CD-HIT	transcriptome		MMETSP – be very careful	26656	10611577	30	398.1	8747	Eukaryota	Eukaryota	Eukaryota	2759	7895	29.62%	988	598	233	219	14	157	831
EP00037	included		included	included	Helgoeca_nana	Helgoeca_nana	ATCC 50073	Helgoeca nana	Helgoeca nana ATCC 50073	Acanthoecopsis unguiculata,Acanthocorbis nana	Helgoeca	nana	Opisthokonta	Choanoflagellata	Acanthoecida	no	no	Acanthoecida	Eukaryota;Amorphea;Obazoa;Opisthokonta;Holozoa;Choanozoa;Choanoflagellata;Acanthoecida;Acanthoecidae;Helgoeca;Helgoeca nana;strain ATCC-50073	Eukaryota;Panpodiada;Podiata;Amorphea;Obazoa;Opisthokonta;Holozoa;Filozoa;Choanozoa;Choanoflagellata;Acanthoecida;EP00037_Helgoeca_nana	no	530540	https://dx.doi.org/10.6084/m9.figshare.5686984.v2	Helgoeca_nana Version 2			10.7554/eLife.34226	none	transcriptome			38250	12903088	49	337.3	5711	Opisthokonta	Opisthokonta	Salpingoecidae	81529	10513	27.48%	1417	1118	126	124	2	173	1244
EP00038	included		included	included	Savillea_parva	Savillea_parva	ATCC PRA-391	Savillea parva	Savillea parva ATCC PRA-391	Savillea micropora,Ellisiella parva	Savillea	parva	Opisthokonta	Choanoflagellata	Acanthoecida	no	no	Acanthoecida	Eukaryota;Amorphea;Obazoa;Opisthokonta;Holozoa;Choanozoa;Choanoflagellata;Acanthoecida;Acanthoecidae;Savillea;Savillea parva;strain ATCC-PRA-391	Eukaryota;Panpodiada;Podiata;Amorphea;Obazoa;Opisthokonta;Holozoa;Filozoa;Choanozoa;Choanoflagellata;Acanthoecida;EP00038_Savillea_parva	no	1909275	https://dx.doi.org/10.6084/m9.figshare.5686984.v2	Savillea_parva Version 2			10.7554/eLife.34226	none	transcriptome			32055	10219737	49	318.8	4644	Opisthokonta	Opisthokonta	Eukaryota	2759	9808	30.60%	1417	1089	148	143	5	180	1237
EP00039	included		included	included	Didymoeca_costata	Didymoeca_costata	ATCC PRA-389	Didymoeca costata	Didymoeca costata ATCC PRA-389	Diplotheca costata,Volkanus costatus	Didymoeca	costata	Opisthokonta	Choanoflagellata	Acanthoecida	no	no	Acanthoecida	Eukaryota;Amorphea;Obazoa;Opisthokonta;Holozoa;Choanozoa;Choanoflagellata;Acanthoecida;Stephanoecidae;'Aunguiculata clade';Didymoeca;Didymoeca costata;strain ATCC-PRA-389	Eukaryota;Panpodiada;Podiata;Amorphea;Obazoa;Opisthokonta;Holozoa;Filozoa;Choanozoa;Choanoflagellata;Acanthoecida;EP00039_Didymoeca_costata	no	459534	https://dx.doi.org/10.6084/m9.figshare.5686984.v2	Didymoeca_costata Version 2			10.7554/eLife.34226	none	transcriptome			33705	11212354	49	332.7	5149	Opisthokonta	Opisthokonta	Eukaryota	2759	10613	31.49%	1417	1130	154	152	2	133	1284
EP00040	included		included	included	Diaphanoeca_grandis	Diaphanoeca_grandis	ATCC 50111	Diaphanoeca grandis	Diaphanoeca grandis ATCC 50111		Diaphanoeca	grandis	Opisthokonta	Choanoflagellata	Acanthoecida	yes	yes	Acanthoecida	Eukaryota;Amorphea;Obazoa;Opisthokonta;Holozoa;Choanozoa;Choanoflagellata;Acanthoecida;Stephanoecidae;'Dgrandis clade';Diaphanoeca;Diaphanoeca grandis;strain ATCC-50111	Eukaryota;Panpodiada;Podiata;Amorphea;Obazoa;Opisthokonta;Holozoa;Filozoa;Choanozoa;Choanoflagellata;Acanthoecida;EP00040_Diaphanoeca_grandis	no	28014	https://dx.doi.org/10.6084/m9.figshare.5686984.v2	Diaphanoeca_grandis Version 2			10.7554/eLife.34226	none	transcriptome			44901	12367182	49	275.4	6932	Opisthokonta	Opisthokonta	Salpingoecidae	81529	16491	36.73%	1417	1100	181	178	3	136	1281
EP00041	included		included	included	Stephanoeca_diplocostata	Stephanoeca_diplocostata	ATCC 50456	Stephanoeca diplocostata	Stephanoeca diplocostata ATCC 50456		Stephanoeca	diplocostata	Opisthokonta	Choanoflagellata	Acanthoecida	no	no	Acanthoecida	Eukaryota;Amorphea;Obazoa;Opisthokonta;Holozoa;Choanozoa;Choanoflagellata;Acanthoecida;Stephanoecidae;'Sdiplocostata clade';Stephanoeca diplocostata;strain ATCC-50456	Eukaryota;Panpodiada;Podiata;Amorphea;Obazoa;Opisthokonta;Holozoa;Filozoa;Choanozoa;Choanoflagellata;Acanthoecida;EP00041_Stephanoeca_diplocostata	no	81535	https://dx.doi.org/10.6084/m9.figshare.5686984.v2	Stephanoeca_diplocostata.France Version 2			10.7554/eLife.34226	none	transcriptome			43380	12849144	49	296.2	6176	Opisthokonta	Opisthokonta	Salpingoecidae	81529	14349	33.08%	1417	1012	224	220	4	181	1236
EP00042	included		included	included	Codosiga_hollandica	Codosiga_hollandica	ATCC PRA-388	Codosiga hollandica	Codosiga hollandica ATCC PRA-388		Codosiga	hollandica	Opisthokonta	Choanoflagellata	Craspedida	yes	yes	Craspedida	Eukaryota;Amorphea;Obazoa;Opisthokonta;Holozoa;Choanozoa;Choanoflagellata;Craspedida;'Codosiga lineage';Codosiga;Codosiga hollandica;strain ATCC-PRA-388	Eukaryota;Panpodiada;Podiata;Amorphea;Obazoa;Opisthokonta;Holozoa;Filozoa;Choanozoa;Choanoflagellata;Craspedida;EP00042_Codosiga_hollandica	no	1742608	https://dx.doi.org/10.6084/m9.figshare.5686984.v2	Codosiga_hollandica Version 2			10.7554/eLife.34226	none	transcriptome			61053	13883226	49	227.4	6778	Opisthokonta	Salpingoecidae	Eukaryota	2759	16043	26.28%	1417	924	356	345	11	137	1280
EP00043	included		included	included	Microstomoeca_roanoka	Microstomoeca_roanoka	ATCC 50931	Microstomoeca roanoka	Microstomoeca roanoka ATCC 50931		Microstomoeca	roanoka	Opisthokonta	Choanoflagellata	Craspedida	no	no	Craspedida	Eukaryota;Amorphea;Obazoa;Opisthokonta;Holozoa;Choanozoa;Choanoflagellata;Craspedida;'Microstomoeca lineage';Microstomoeca;Microstomoeca roanoka;strain ATCC-50931	Eukaryota;Panpodiada;Podiata;Amorphea;Obazoa;Opisthokonta;Holozoa;Filozoa;Choanozoa;Choanoflagellata;Craspedida;EP00043_Microstomoeca_roanoka	no	1923864	https://dx.doi.org/10.6084/m9.figshare.5686984.v2	Microstomoeca_roanoka Version 2			10.7554/eLife.34226	none	transcriptome			30393	8198003	49	269.7	6340	Opisthokonta	Salpingoecidae	Salpingoecidae	81529	12573	41.37%	1417	1038	267	222	45	112	1305
EP00044	included		included	included	Salpingoeca_rosetta	Salpingoeca_rosetta	ATCC 50818	Salpingoeca rosetta	Salpingoeca rosetta ATCC 50818	Proterospongia sp.	Salpingoeca	rosetta	Opisthokonta	Choanoflagellata	Craspedida	yes	yes	Craspedida	Eukaryota;Amorphea;Obazoa;Opisthokonta;Holozoa;Choanozoa;Choanoflagellata;Craspedida;'Microstomoeca lineage';'Srosetta clade';Salpingoeca rosetta;strain ATCC-50818	Eukaryota;Panpodiada;Podiata;Amorphea;Obazoa;Opisthokonta;Holozoa;Filozoa;Choanozoa;Choanoflagellata;Craspedida;EP00044_Salpingoeca_rosetta	no	946362	ftp://ftp.ncbi.nlm.nih.gov/genomes/all/GCF/000/188/695/GCF_000188695.1_Proterospongia_sp_ATCC50818/GCF_000188695.1_Proterospongia_sp_ATCC50818_protein.faa.gz	Proterospongia_sp_ATCC50818			10.1186/gb-2013-14-2-r15	none	genome			11731	7805499	50	665.4	12309	Opisthokonta	Salpingoecidae	Salpingoeca rosetta (strain ATCC 50818 / BSB-021)	946362	10021	85.42%	1417	1061	178	51	127	178	1239
EP00045	included		included	included	Choanoeca_perplexa	Choanoeca_perplexa	ATCC 50453	Choanoeca perplexa	Choanoeca perplexa ATCC 50453	Proterospongia choanojuncta	Choanoeca	perplexa	Opisthokonta	Choanoflagellata	Craspedida	no	no	Craspedida	Eukaryota;Amorphea;Obazoa;Opisthokonta;Holozoa;Choanozoa;Choanoflagellata;Craspedida;'Monosiga lineage';Choanoeca;Choanoeca perplexa;strain ATCC-50453	Eukaryota;Panpodiada;Podiata;Amorphea;Obazoa;Opisthokonta;Holozoa;Filozoa;Choanozoa;Choanoflagellata;Craspedida;EP00045_Choanoeca_perplexa	no	81531	https://dx.doi.org/10.6084/m9.figshare.5686984.v2	Choanoeca_perplexa Version 2			10.7554/eLife.34226	none	transcriptome			23213	7885921	49	339.7	5575	Opisthokonta	Salpingoecidae	Salpingoecidae	81529	10506	45.26%	1417	1089	195	179	16	133	1284
EP00046	included		included	included	Monosiga_brevicollis	Monosiga_brevicollis	MX1	Monosiga brevicollis	Monosiga brevicollis MX1		Monosiga	brevicollis	Opisthokonta	Choanoflagellata	Craspedida	yes	yes	Craspedida	Eukaryota;Amorphea;Obazoa;Opisthokonta;Holozoa;Choanozoa;Choanoflagellata;Craspedida;'Monosiga lineage';Monosiga;Monosiga brevicollis;strain MX1	Eukaryota;Panpodiada;Podiata;Amorphea;Obazoa;Opisthokonta;Holozoa;Filozoa;Choanozoa;Choanoflagellata;Craspedida;EP00046_Monosiga_brevicollis	no	81824	ftp://ftp.ncbi.nlm.nih.gov/genomes/all/GCF/000/002/865/GCF_000002865.3_V1.0/GCF_000002865.3_V1.0_protein.faa.gz	V1.0			10.1038/nature06617	none	genome			9203	5514320	49	599.2	17829	Opisthokonta	Monosiga brevicollis	Monosiga brevicollis	81824	7414	80.56%	1417	1037	144	31	113	236	1181
EP00047	included		included	included	Mylnosiga_fluctuans	Mylnosiga_fluctuans	ATCC 50635	Mylnosiga fluctuans	Mylnosiga fluctuans ATCC 50635	Monosiga ovata	Mylnosiga	fluctuans	Opisthokonta	Choanoflagellata	Craspedida	no	no	Craspedida	Eukaryota;Amorphea;Obazoa;Opisthokonta;Holozoa;Choanozoa;Choanoflagellata;Craspedida;'Mylnosiga lineage';Mylnosiga;Mylnosiga fluctuans;strain ATCC-50635	Eukaryota;Panpodiada;Podiata;Amorphea;Obazoa;Opisthokonta;Holozoa;Filozoa;Choanozoa;Choanoflagellata;Craspedida;EP00047_Mylnosiga_fluctuans	no	1928486	https://dx.doi.org/10.6084/m9.figshare.5686984.v2	Mylnosiga_fluctuans Version 2			10.7554/eLife.34226	none	transcriptome			25158	9604937	49	381.8	7899	Opisthokonta	Salpingoecidae	Eukaryota	2759	14593	58.01%	1417	1069	153	149	4	195	1222
EP00048	included		included	included	Salpingoeca_helianthica	Salpingoeca_helianthica	ATCC 50153	Salpingoeca helianthica	Salpingoeca helianthica ATCC 50153	Salpingoeca napiformis	Salpingoeca	helianthica	Opisthokonta	Choanoflagellata	Craspedida	no	no	Craspedida	Eukaryota;Amorphea;Obazoa;Opisthokonta;Holozoa;Choanozoa;Choanoflagellata;Craspedida;'Mylnosiga lineage';Salpingoeca helianthica;strain ATCC-50153	Eukaryota;Panpodiada;Podiata;Amorphea;Obazoa;Opisthokonta;Holozoa;Filozoa;Choanozoa;Choanoflagellata;Craspedida;EP00048_Salpingoeca_helianthica	no	1928494	https://dx.doi.org/10.6084/m9.figshare.5686984.v2	Salpingoeca_helianthica Version 2			10.7554/eLife.34226	none	transcriptome			25209	8819294	49	349.8	7742	Opisthokonta	Salpingoecidae	Eukaryota	2759	15804	62.69%	1417	1072	162	153	9	183	1234
EP00049	included		included	included	Salpingoeca_infusionum	Salpingoeca_infusionum	ATCC 50559	Salpingoeca infusionum	Salpingoeca infusionum ATCC 50559		Salpingoeca	infusionum	Opisthokonta	Choanoflagellata	Craspedida	no	no	Craspedida	Eukaryota;Amorphea;Obazoa;Opisthokonta;Holozoa;Choanozoa;Choanoflagellata;Craspedida;'Sinfusionum lineage';Salpingoeca infusionum;strain ATCC-50559	Eukaryota;Panpodiada;Podiata;Amorphea;Obazoa;Opisthokonta;Holozoa;Filozoa;Choanozoa;Choanoflagellata;Craspedida;EP00049_Salpingoeca_infusionum	no	86018	https://dx.doi.org/10.6084/m9.figshare.5686984.v2	Salpingoeca_infusionum Version 2			10.7554/eLife.34226	none	transcriptome			28123	8656787	49	307.8	8589	Opisthokonta	Salpingoecidae	Salpingoecidae	81529	10209	36.30%	1417	1069	160	155	5	188	1229
EP00050	included		included	included	Salpingoeca_kvevrii	Salpingoeca_kvevrii	ATCC 50929	Salpingoeca kvevrii	Salpingoeca kvevrii ATCC 50929	Salpingoeca pyxidium	Salpingoeca	kvevrii	Opisthokonta	Choanoflagellata	Craspedida	yes	yes	Craspedida	Eukaryota;Amorphea;Obazoa;Opisthokonta;Holozoa;Choanozoa;Choanoflagellata;Craspedida;'Skvevrii lineage';Salpingoeca kvevrii;strain ATCC-50929	Eukaryota;Panpodiada;Podiata;Amorphea;Obazoa;Opisthokonta;Holozoa;Filozoa;Choanozoa;Choanoflagellata;Craspedida;EP00050_Salpingoeca_kvevrii	no	1924737	https://dx.doi.org/10.6084/m9.figshare.5686984.v2	Salpingoeca_kvevrii Version 2			10.7554/eLife.34226	none	transcriptome			23252	8856998	49	380.9	9532	Opisthokonta	Salpingoecidae	Salpingoecidae	81529	9721	41.81%	1417	1052	202	191	11	163	1254
EP00051	included		included	included	Salpingoeca_urceolata	Salpingoeca_urceolata	ATCC 50560	Salpingoeca urceolata	Salpingoeca urceolata ATCC 50560		Salpingoeca	urceolata	Opisthokonta	Choanoflagellata	Craspedida	no	no	Craspedida	Eukaryota;Amorphea;Obazoa;Opisthokonta;Holozoa;Choanozoa;Choanoflagellata;Craspedida;'Skvevrii lineage';Salpingoeca urceolata;strain ATCC-50560	Eukaryota;Panpodiada;Podiata;Amorphea;Obazoa;Opisthokonta;Holozoa;Filozoa;Choanozoa;Choanoflagellata;Craspedida;EP00051_Salpingoeca_urceolata	no	473813	https://dx.doi.org/10.6084/m9.figshare.5686984.v2	Salpingoeca_urceolata Version 2			10.7554/eLife.34226	none	transcriptome			35982	11226669	49	312	7772	Opisthokonta	Salpingoecidae	Salpingoecidae	81529	18239	50.69%	1417	1032	247	242	5	138	1279
EP00052	included		included	included	Salpingoeca_macrocollata	Salpingoeca_macrocollata	ATCC 50938	Salpingoeca macrocollata	Salpingoeca macrocollata ATCC 50938	Salpingoeca minuta	Salpingoeca	macrocollata	Opisthokonta	Choanoflagellata	Craspedida	no	no	Craspedida	Eukaryota;Amorphea;Obazoa;Opisthokonta;Holozoa;Choanozoa;Choanoflagellata;Craspedida;'Spunica lineage';Salpingoeca macrocollata;strain ATCC-50938	Eukaryota;Panpodiada;Podiata;Amorphea;Obazoa;Opisthokonta;Holozoa;Filozoa;Choanozoa;Choanoflagellata;Craspedida;EP00052_Salpingoeca_macrocollata	no	1924736	https://dx.doi.org/10.6084/m9.figshare.5686984.v2	Salpingoeca_macrocollata Version 2			10.7554/eLife.34226	none	transcriptome			36525	10105258	49	276.7	5742	Opisthokonta	Salpingoecidae	Salpingoecidae	81529	16499	45.17%	1417	991	309	300	9	117	1300
EP00053	included		included	included	Salpingoeca_punica	Salpingoeca_punica	ATCC 50788	Salpingoeca punica	Salpingoeca punica ATCC 50788	Salpingoeca amphoridium	Salpingoeca	punica	Opisthokonta	Choanoflagellata	Craspedida	no	no	Craspedida	Eukaryota;Amorphea;Obazoa;Opisthokonta;Holozoa;Choanozoa;Choanoflagellata;Craspedida;'Spunica lineage';Salpingoeca punica;strain ATCC-50788	Eukaryota;Panpodiada;Podiata;Amorphea;Obazoa;Opisthokonta;Holozoa;Filozoa;Choanozoa;Choanoflagellata;Craspedida;EP00053_Salpingoeca_punica	no	1924735	https://dx.doi.org/10.6084/m9.figshare.5686984.v2	Salpingoeca_punica Version 2			10.7554/eLife.34226	none	transcriptome			28067	7710595	49	274.7	4993	Opisthokonta	Salpingoecidae	Salpingoecidae	81529	13649	48.63%	1417	1066	203	194	9	148	1269
EP00054	included		included	included	Salpingoeca_dolichothecata	Salpingoeca_dolichothecata	ATCC 50959	Salpingoeca dolichothecata	Salpingoeca dolichothecata ATCC 50959	Salpingoeca gracilis	Salpingoeca	dolichothecata	Opisthokonta	Choanoflagellata	Craspedida	yes	yes	Craspedida	Eukaryota;Amorphea;Obazoa;Opisthokonta;Holozoa;Choanozoa;Choanoflagellata;Craspedida;'Stuba lineage';Salpingoeca dolichothecata;strain ATCC-50959	Eukaryota;Panpodiada;Podiata;Amorphea;Obazoa;Opisthokonta;Holozoa;Filozoa;Choanozoa;Choanoflagellata;Craspedida;EP00054_Salpingoeca_dolichothecata	no	1742605	https://dx.doi.org/10.6084/m9.figshare.5686984.v2	Salpingoeca_dolichothecata Version 2			10.7554/eLife.34226	none	transcriptome			39355	11019816	49	280	9108	Opisthokonta	Salpingoecidae	Eukaryota	2759	15964	40.56%	1417	1060	271	260	11	86	1331
EP00055	included		included	included	Hartaetosiga_balthica	Hartaetosiga_balthica	ATCC 50964	Hartaetosiga balthica	Hartaetosiga balthica ATCC 50964	Monosiga gracilis,Codosiga balthica	Hartaetosiga	balthica	Opisthokonta	Choanoflagellata	Craspedida	no	no	Craspedida	Eukaryota;Amorphea;Obazoa;Opisthokonta;Holozoa;Choanozoa;Choanoflagellata;Craspedida;Hartaetosiga;Hartaetosiga balthica;strain ATCC-50964	Eukaryota;Panpodiada;Podiata;Amorphea;Obazoa;Opisthokonta;Holozoa;Filozoa;Choanozoa;Choanoflagellata;Craspedida;EP00055_Hartaetosiga_balthica	no	1194294	https://dx.doi.org/10.6084/m9.figshare.5686984.v2	Hartaetosiga_balthica Version 2			10.7554/eLife.34226	none	transcriptome			18816	6624810	49	352.1	5949	Opisthokonta	Salpingoecidae	Salpingoecidae	81529	8863	47.10%	1417	1078	166	158	8	173	1244
EP00056	included		included	included	Hartaetosiga_gracilis	Hartaetosiga_gracilis	ATCC 50454	Hartaetosiga gracilis	Hartaetosiga gracilis ATCC 50454	Codosiga gracilis,Codonosiga gracilis	Hartaetosiga	gracilis	Opisthokonta	Choanoflagellata	Craspedida	no	no	Craspedida	Eukaryota;Amorphea;Obazoa;Opisthokonta;Holozoa;Choanozoa;Choanoflagellata;Craspedida;Hartaetosiga;Hartaetosiga gracilis;strain ATCC-50454	Eukaryota;Panpodiada;Podiata;Amorphea;Obazoa;Opisthokonta;Holozoa;Filozoa;Choanozoa;Choanoflagellata;Craspedida;EP00056_Hartaetosiga_gracilis	no	216892	https://dx.doi.org/10.6084/m9.figshare.5686984.v2	Hartaetosiga_gracilis Version 2			10.7554/eLife.34226	none	transcriptome			23114	7150618	49	309.4	5911	Opisthokonta	Salpingoecidae	Salpingoecidae	81529	11605	50.21%	1417	1000	247	240	7	170	1247
EP00057	included		included	included	Strongylocentrotus_purpuratus	Strongylocentrotus_purpuratus	N/A	Strongylocentrotus purpuratus	Strongylocentrotus purpuratus		Strongylocentrotus	purpuratus	Opisthokonta	Metazoa	Echinodermata	yes	yes	Ambulacraria	Eukaryota;Amorphea;Obazoa;Opisthokonta;Holozoa;Choanozoa;Metazoa;Animalia;'parahoxozoa';Bilateria;Deuterostomia;Ambulacraria;Echinodermata;Eleutherozoa;Echinozoa;Echinoidea;Euechinoidea;Echinoida;Strongylocentrotus;Strongylocentrotus purpuratus	Eukaryota;Panpodiada;Podiata;Amorphea;Obazoa;Opisthokonta;Holozoa;Filozoa;Choanozoa;Metazoa;Myriazoa;Parahoxozoa;Bilateria;Nephrozoa;Deuterostomia;Ambulacraria;EP00057_Strongylocentrotus_purpuratus	no	7668	ftp://ftp.ncbi.nlm.nih.gov/genomes/all/GCF/000/002/235/GCF_000002235.4_Spur_4.2/GCF_000002235.4_Spur_4.2_protein.faa.gz	Spur_4.2			10.1126/science.1133609	none	genome			35786	19802902	30	553.4	14522	Eleutherozoa	Strongylocentrotus purpuratus	Strongylocentrotus purpuratus	7668	34380	96.07%	8939	4444	4297	3638	659	198	8741
EP00058	included		included	included	Branchiostoma_floridae	Branchiostoma_floridae	N/A	Branchiostoma floridae	Branchiostoma floridae		Branchiostoma	floridae	Opisthokonta	Metazoa	Cephalochordata	yes	yes	Chordata_not_Vertebrata	Eukaryota;Amorphea;Obazoa;Opisthokonta;Holozoa;Choanozoa;Metazoa;Animalia;'parahoxozoa';Bilateria;Deuterostomia;Chordata;Cephalochordata;Branchiostoma;Branchiostoma floridae	Eukaryota;Panpodiada;Podiata;Amorphea;Obazoa;Opisthokonta;Holozoa;Filozoa;Choanozoa;Metazoa;Myriazoa;Parahoxozoa;Bilateria;Nephrozoa;Deuterostomia;Chordata;Chordata_not_Vertebrata;EP00058_Branchiostoma_floridae	no	7739	ftp://ftp.ncbi.nlm.nih.gov/genomes/all/GCF/000/003/815/GCF_000003815.1_Version_2/GCF_000003815.1_Version_2_protein.faa.gz	Version 2			10.1038/nature06967	none	genome			28623	13258919	49	463.2	25209	Chordata	Branchiostoma floridae	Branchiostoma floridae	7739	25544	89.24%	7191	4423	1073	720	353	1695	5496
EP00059	included		included	included	Ciona_intestinalis	Ciona_intestinalis	N/A	Ciona intestinalis	Ciona intestinalis		Ciona	intestinalis	Opisthokonta	Metazoa	Urochordata	yes	yes	Chordata_not_Vertebrata	Eukaryota;Amorphea;Obazoa;Opisthokonta;Holozoa;Choanozoa;Metazoa;Animalia;'parahoxozoa';Bilateria;Deuterostomia;Chordata;Urochordata;Ascidiacea;APT-clade;Enterogona;Phlebobranchia;Ciona;Ciona intestinalis	Eukaryota;Panpodiada;Podiata;Amorphea;Obazoa;Opisthokonta;Holozoa;Filozoa;Choanozoa;Metazoa;Myriazoa;Parahoxozoa;Bilateria;Nephrozoa;Deuterostomia;Chordata;Chordata_not_Vertebrata;EP00059_Ciona_intestinalis	no	7719	ftp://ftp.ncbi.nlm.nih.gov/genomes/all/GCF/000/224/145/GCF_000224145.3_KH/GCF_000224145.3_KH_protein.faa.gz	KH			10.1126/science.1080049	none	genome			21096	13538291	36	641.7	26670	Chordata	Ciona intestinalis	Ciona intestinalis	7719	17647	83.65%	7191	3469	1433	1210	223	2289	4902
EP00060	included		included	included	Petromyzon_marinus	Petromyzon_marinus	N/A	Petromyzon marinus	Petromyzon marinus		Petromyzon	marinus	Opisthokonta	Metazoa	Vertebrata	no	no	Agnatha	Eukaryota;Amorphea;Obazoa;Opisthokonta;Holozoa;Choanozoa;Metazoa;Animalia;'parahoxozoa';Bilateria;Deuterostomia;Chordata;Vertebrata;Cyclostomata;Petromyzontidae;Petromyzon;Petromyzon marinus	Eukaryota;Panpodiada;Podiata;Amorphea;Obazoa;Opisthokonta;Holozoa;Filozoa;Choanozoa;Metazoa;Myriazoa;Parahoxozoa;Bilateria;Nephrozoa;Deuterostomia;Chordata;Vertebrata;Agnatha;EP00060_Petromyzon_marinus	no	7757	ftp://ftp.ensembl.org/pub/release-95/fasta/petromyzon_marinus/pep/	Pmarinus_7.0			10.1038/ng.2568	CD-HIT	genome			46337	15007182	4	323.9	21197	Vertebrata	Petromyzon marinus	Petromyzon marinus	7757	27321	58.96%	8411	2363	3205	3063	142	2843	5568
EP00061	included		not included	not included	Rhincodon_typus	Rhincodon_typus	N/A	Rhincodon typus	Rhincodon typus		Rhincodon	typus	Opisthokonta	Metazoa	Vertebrata	no	no	Chondrichthyes	Eukaryota;Amorphea;Obazoa;Opisthokonta;Holozoa;Choanozoa;Metazoa;Animalia;'parahoxozoa';Bilateria;Deuterostomia;Chordata;Vertebrata;Gnathostomata;Chondrichthyes;Elasmobranchii;Selachii;Galeomorphii;Galeoidea;Orectolobiformes;Rhincodontidae;Rhincodon;Rhincodon typus	#N/A	no	259920	https://figshare.com/articles/LVEK00000000_predicted-genes_faa/3987093	LVEK00000000 version 1			10.1186/s12864-017-3926-9	none	genome	species already present in LP
EP00062	included		included	included	Callorhinchus_milii	Callorhinchus_milii	N/A	Callorhinchus milii	Callorhinchus milii		Callorhinchus	milii	Opisthokonta	Metazoa	Vertebrata	no	no	Chondrichthyes	Eukaryota;Amorphea;Obazoa;Opisthokonta;Holozoa;Choanozoa;Metazoa;Animalia;'parahoxozoa';Bilateria;Deuterostomia;Chordata;Vertebrata;Gnathostomata;Chondrichthyes;Holocephali;Chimaeriformes;Callorhinchidae;Callorhinchus;Callorhinchus milii	Eukaryota;Panpodiada;Podiata;Amorphea;Obazoa;Opisthokonta;Holozoa;Filozoa;Choanozoa;Metazoa;Myriazoa;Parahoxozoa;Bilateria;Nephrozoa;Deuterostomia;Chordata;Vertebrata;Gnathostomata;Chondrichthyes;EP00062_Callorhinchus_milii	no	7868	ftp://ftp.ncbi.nlm.nih.gov/genomes/all/GCF/000/165/045/GCF_000165045.1_Callorhinchus_milii-6.1.3/GCF_000165045.1_Callorhinchus_milii-6.1.3_protein.faa.gz	Callorhinchus_milii-6.1.3			10.1038/nature12826	none	genome			28237	17563624	20	622	27383	Gnathostomata	Callorhinchus milii	Callorhinchus milii	7868	27596	97.73%	9834	6115	2845	2745	100	874	8960
EP00063	included		included	included	Salmo_salar	Salmo_salar	N/A	Salmo salar	Salmo salar		Salmo	salar	Opisthokonta	Metazoa	Vertebrata	no	no	Actinopterygii	Eukaryota;Amorphea;Obazoa;Opisthokonta;Holozoa;Choanozoa;Metazoa;Animalia;'parahoxozoa';Bilateria;Deuterostomia;Chordata;Vertebrata;Gnathostomata;Teleostomi;Actinopterygii;Actinopteri;Neopterygii;Teleostei;Clupeocephala;Euteleosteomorpha;Salmoniformes;Salmonidae;Salmo;Salmo salar	Eukaryota;Panpodiada;Podiata;Amorphea;Obazoa;Opisthokonta;Holozoa;Filozoa;Choanozoa;Metazoa;Myriazoa;Parahoxozoa;Bilateria;Nephrozoa;Deuterostomia;Chordata;Vertebrata;Gnathostomata;Euteleostomi;Actinopterygii;EP00063_Salmo_salar	no	8030	ftp://ftp.ncbi.nlm.nih.gov/genomes/all/GCF/000/233/375/GCF_000233375.1_ICSASG_v2/GCF_000233375.1_ICSASG_v2_protein.faa.gz	ICSASG_v2			10.1038/nature17164	none	genome			97555	67638748	31	693.3	32943	Euteleosteomorpha	Salmo salar	Salmo	8028	94925	97.30%	15491	3662	11235	3857	7378	594	14897
EP00064	included		included	included	Thunnus_orientalis	Thunnus_orientalis	N/A	Thunnus orientalis	Thunnus orientalis		Thunnus	orientalis	Opisthokonta	Metazoa	Vertebrata	no	no	Actinopterygii	Eukaryota;Amorphea;Obazoa;Opisthokonta;Holozoa;Choanozoa;Metazoa;Animalia;'parahoxozoa';Bilateria;Deuterostomia;Chordata;Vertebrata;Gnathostomata;Teleostomi;Actinopterygii;Actinopteri;Neopterygii;Teleostei;Clupeocephala;Euteleosteomorpha;Scombriformes;Scombridae;Thunnus;Thunnus orientalis	Eukaryota;Panpodiada;Podiata;Amorphea;Obazoa;Opisthokonta;Holozoa;Filozoa;Choanozoa;Metazoa;Myriazoa;Parahoxozoa;Bilateria;Nephrozoa;Deuterostomia;Chordata;Vertebrata;Gnathostomata;Euteleostomi;Actinopterygii;EP00064_Thunnus_orientalis	no	8238	http://nrifs.fra.affrc.go.jp/cgi-bin/lime_download/lime.cgi?tuna_Proteins	ver_Ba_1.0			10.1073/pnas.1302051110	none	genome			26433	12697028	50	480.3	31202	Percomorphaceae	Percomorphaceae	Teleostei	32443	24740	93.60%	16316	12670	2239	2222	17	1407	14909
EP00065	included		included	included	Mola_mola	Mola_mola	N/A	Mola mola	Mola mola		Mola	mola	Opisthokonta	Metazoa	Vertebrata	no	no	Actinopterygii	Eukaryota;Amorphea;Obazoa;Opisthokonta;Holozoa;Choanozoa;Metazoa;Animalia;'parahoxozoa';Bilateria;Deuterostomia;Chordata;Vertebrata;Gnathostomata;Teleostomi;Actinopterygii;Actinopteri;Neopterygii;Teleostei;Clupeocephala;Euteleosteomorpha;Tetraodontiformes;Molidae;Mola;Mola mola	Eukaryota;Panpodiada;Podiata;Amorphea;Obazoa;Opisthokonta;Holozoa;Filozoa;Choanozoa;Metazoa;Myriazoa;Parahoxozoa;Bilateria;Nephrozoa;Deuterostomia;Chordata;Vertebrata;Gnathostomata;Euteleostomi;Actinopterygii;EP00065_Mola_mola	no	94237	ftp://ftp.ensembl.org/pub/release-96/fasta/mola_mola/pep/Mola_mola.ASM169857v1.pep.all.fa.gz	ASM169857v1			10.1186/s13742-016-0144-3	none	genome			29015	14074487	9	485.1	6187	Eupercaria	Mola mola	Mola mola	94237	28778	99.18%	15617	11962	3113	2894	219	542	15075
EP00066	included		included	included	Takifugu_rubripes	Takifugu_rubripes	N/A	Takifugu rubripes	Takifugu rubripes		Takifugu	rubripes	Opisthokonta	Metazoa	Vertebrata	no	no	Actinopterygii	Eukaryota;Amorphea;Obazoa;Opisthokonta;Holozoa;Choanozoa;Metazoa;Animalia;'parahoxozoa';Bilateria;Deuterostomia;Chordata;Vertebrata;Gnathostomata;Teleostomi;Actinopterygii;Actinopteri;Neopterygii;Teleostei;Clupeocephala;Euteleosteomorpha;Tetraodontiformes;Tetraodontidae;Takifugu;Takifugu rubripes	Eukaryota;Panpodiada;Podiata;Amorphea;Obazoa;Opisthokonta;Holozoa;Filozoa;Choanozoa;Metazoa;Myriazoa;Parahoxozoa;Bilateria;Nephrozoa;Deuterostomia;Chordata;Vertebrata;Gnathostomata;Euteleostomi;Actinopterygii;EP00066_Takifugu_rubripes	no	31033	ftp://ftp.ncbi.nlm.nih.gov/genomes/all/GCF/000/180/615/GCF_000180615.1_FUGU5/GCF_000180615.1_FUGU5_protein.faa.gz	FUGU5			10.1126/science.1072104	none	genome			31046	18992443	31	611.8	30673	Eupercaria	Takifugu rubripes	Takifugu rubripes	31033	30804	99.22%	15617	10408	4824	4683	141	385	15232
EP00067	included		included	included	Danio_rerio	Danio_rerio	N/A	Danio rerio	Danio rerio		Danio	rerio	Opisthokonta	Metazoa	Vertebrata	yes	yes	Actinopterygii	Eukaryota;Amorphea;Obazoa;Opisthokonta;Holozoa;Choanozoa;Metazoa;Animalia;'parahoxozoa';Bilateria;Deuterostomia;Chordata;Vertebrata;Gnathostomata;Teleostomi;Actinopterygii;Actinopteri;Neopterygii;Teleostei;Clupeocephala;Otomorpha;Cypriniformes;Cyprinidae;Danio;Danio rerio	Eukaryota;Panpodiada;Podiata;Amorphea;Obazoa;Opisthokonta;Holozoa;Filozoa;Choanozoa;Metazoa;Myriazoa;Parahoxozoa;Bilateria;Nephrozoa;Deuterostomia;Chordata;Vertebrata;Gnathostomata;Euteleostomi;Actinopterygii;EP00067_Danio_rerio	no	7955	ftp://ftp.ncbi.nlm.nih.gov/genomes/all/GCF/000/002/035/GCF_000002035.6_GRCz11/GCF_000002035.6_GRCz11_protein.faa.gz	GRCz11			10.1038/nature12111	none	genome			52829	38449214	33	727.8	31468	Otophysi	Danio rerio	Danio rerio	7955	51910	98.26%	16361	9996	6038	5463	575	327	16034
EP00068	included		included	included	Latimeria_chalumnae	Latimeria_chalumnae	N/A	Latimeria chalumnae	Latimeria chalumnae		Latimeria	chalumnae	Opisthokonta	Metazoa	Vertebrata	no	proposed	Sarcopterygii_not_Tetrapoda	Eukaryota;Amorphea;Obazoa;Opisthokonta;Holozoa;Choanozoa;Metazoa;Animalia;'parahoxozoa';Bilateria;Deuterostomia;Chordata;Vertebrata;Gnathostomata;Teleostomi;Sarcopterygii;Coelacanthiformes;Latimeria;Latimeria chalumnae	Eukaryota;Panpodiada;Podiata;Amorphea;Obazoa;Opisthokonta;Holozoa;Filozoa;Choanozoa;Metazoa;Myriazoa;Parahoxozoa;Bilateria;Nephrozoa;Deuterostomia;Chordata;Vertebrata;Gnathostomata;Euteleostomi;Sarcopterygii;Sarcopterygii_not_Tetrapoda;EP00068_Latimeria_chalumnae	no	7897	ftp://ftp.ncbi.nlm.nih.gov/genomes/all/GCF/000/225/785/GCF_000225785.1_LatCha1/GCF_000225785.1_LatCha1_protein.faa.gz	LatCha1			10.1038/nature12027	none	genome			34251	20280708	31	592.1	32881	Sarcopterygii	Latimeria chalumnae	Latimeria chalumnae	7897	33091	96.61%	11054	6453	4097	3996	101	504	10550
EP00069	included		included	included	Balaena_mysticetus	Balaena_mysticetus	N/A	Balaena mysticetus	Balaena mysticetus		Balaena	mysticetus	Opisthokonta	Metazoa	Vertebrata	no	proposed	Mammalia	Eukaryota;Amorphea;Obazoa;Opisthokonta;Holozoa;Choanozoa;Metazoa;Animalia;'parahoxozoa';Bilateria;Deuterostomia;Chordata;Vertebrata;Gnathostomata;Teleostomi;Sarcopterygii;Tetrapoda;Amniota;Mammalia;Theria;Eutheria;Artiodactyla;Whippomorpha;Cetacea;Mysticeti;Balaenidae;Balaena;Balaena mysticetus	Eukaryota;Panpodiada;Podiata;Amorphea;Obazoa;Opisthokonta;Holozoa;Filozoa;Choanozoa;Metazoa;Myriazoa;Parahoxozoa;Bilateria;Nephrozoa;Deuterostomia;Chordata;Vertebrata;Gnathostomata;Euteleostomi;Sarcopterygii;Tetrapoda;Amniota;Mammalia;EP00069_Balaena_mysticetus	no	27602	http://alfred.liv.ac.uk/downloads/bowhead_whale/bowhead_whale_proteins.zip	v1.0			10.1016/j.celrep.2014.12.008	none	genome			22672	9438459	29	416.3	22492	Artiodactyla	Cetacea	Cetacea	9721	21293	93.92%	13050	10617	1533	1492	41	900	12150
EP00070	included		included	included	Physeter_catodon	Physeter_catodon	N/A	Physeter macrocephalus	Physeter catodon		Physeter	catodon	Opisthokonta	Metazoa	Vertebrata	no	no	Mammalia	Eukaryota;Amorphea;Obazoa;Opisthokonta;Holozoa;Choanozoa;Metazoa;Animalia;'parahoxozoa';Bilateria;Deuterostomia;Chordata;Vertebrata;Gnathostomata;Teleostomi;Sarcopterygii;Tetrapoda;Amniota;Mammalia;Theria;Eutheria;Artiodactyla;Whippomorpha;Cetacea;Odontoceti;Physeteridae;Physeter;Physeter catodon	Eukaryota;Panpodiada;Podiata;Amorphea;Obazoa;Opisthokonta;Holozoa;Filozoa;Choanozoa;Metazoa;Myriazoa;Parahoxozoa;Bilateria;Nephrozoa;Deuterostomia;Chordata;Vertebrata;Gnathostomata;Euteleostomi;Sarcopterygii;Tetrapoda;Amniota;Mammalia;EP00070_Physeter_catodon	no		ftp://ftp.ncbi.nlm.nih.gov/genomes/all/GCF/002/837/175/GCF_002837175.2_ASM283717v2/GCF_002837175.2_ASM283717v2_protein.faa.gz	ASM283717v2			10.1093/gbe/evx187	none	genome			50590	32744738	31	647.3	35134	Artiodactyla	Cetacea	Cetacea	9721	49096	97.05%	13050	5732	7215	7165	50	103	12947
EP00071	included		included	included	Canis_lupus	Canis_lupus	N/A	Canis lupus	Canis lupus		Canis	lupus	Opisthokonta	Metazoa	Vertebrata	no	no	Mammalia	Eukaryota;Amorphea;Obazoa;Opisthokonta;Holozoa;Choanozoa;Metazoa;Animalia;'parahoxozoa';Bilateria;Deuterostomia;Chordata;Vertebrata;Gnathostomata;Teleostomi;Sarcopterygii;Tetrapoda;Amniota;Mammalia;Theria;Eutheria;Carnivora;Canidae;Canis;Canis lupus;strain familiaris	Eukaryota;Panpodiada;Podiata;Amorphea;Obazoa;Opisthokonta;Holozoa;Filozoa;Choanozoa;Metazoa;Myriazoa;Parahoxozoa;Bilateria;Nephrozoa;Deuterostomia;Chordata;Vertebrata;Gnathostomata;Euteleostomi;Sarcopterygii;Tetrapoda;Amniota;Mammalia;EP00071_Canis_lupus	no	9612	ftp://ftp.ncbi.nlm.nih.gov/genomes/all/GCF/000/002/285/GCF_000002285.3_CanFam3.1/GCF_000002285.3_CanFam3.1_protein.faa.gz	CanFam3.1			10.1038/nature04338	none	genome			58774	39138623	31	665.9	34553	Caniformia	Canidae	Canis lupus familiaris	9615	58112	98.87%	14730	6330	8162	8058	104	238	14492
EP00072	included		included	included	Mus_musculus	Mus_musculus	N/A	Mus musculus	Mus musculus		Mus	musculus	Opisthokonta	Metazoa	Vertebrata	no	no	Mammalia	Eukaryota;Amorphea;Obazoa;Opisthokonta;Holozoa;Choanozoa;Metazoa;Animalia;'parahoxozoa';Bilateria;Deuterostomia;Chordata;Vertebrata;Gnathostomata;Teleostomi;Sarcopterygii;Tetrapoda;Amniota;Mammalia;Theria;Eutheria;Glires;Rodentia;Muridae;Mus;Mus musculus	Eukaryota;Panpodiada;Podiata;Amorphea;Obazoa;Opisthokonta;Holozoa;Filozoa;Choanozoa;Metazoa;Myriazoa;Parahoxozoa;Bilateria;Nephrozoa;Deuterostomia;Chordata;Vertebrata;Gnathostomata;Euteleostomi;Sarcopterygii;Tetrapoda;Amniota;Mammalia;EP00072_Mus_musculus	no	10090	ftp://ftp.ncbi.nlm.nih.gov/genomes/all/GCF/000/001/635/GCF_000001635.26_GRCm38.p6/GCF_000001635.26_GRCm38.p6_protein.faa.gz	GRCm38.p6			10.1038/nature01262	none	genome			76226	52266077	25	685.7	35301	Myomorpha	Mus musculus	Mus musculus	10090	75717	99.33%	15900	4933	10870	10544	326	97	15803
EP00073	included		included	included	Rattus_norvegicus	Rattus_norvegicus	N/A	Rattus norvegicus	Rattus norvegicus		Rattus	norvegicus	Opisthokonta	Metazoa	Vertebrata	no	no	Mammalia	Eukaryota;Amorphea;Obazoa;Opisthokonta;Holozoa;Choanozoa;Metazoa;Animalia;'parahoxozoa';Bilateria;Deuterostomia;Chordata;Vertebrata;Gnathostomata;Teleostomi;Sarcopterygii;Tetrapoda;Amniota;Mammalia;Theria;Eutheria;Glires;Rodentia;Muridae;Rattus;Rattus norvegicus	Eukaryota;Panpodiada;Podiata;Amorphea;Obazoa;Opisthokonta;Holozoa;Filozoa;Choanozoa;Metazoa;Myriazoa;Parahoxozoa;Bilateria;Nephrozoa;Deuterostomia;Chordata;Vertebrata;Gnathostomata;Euteleostomi;Sarcopterygii;Tetrapoda;Amniota;Mammalia;EP00073_Rattus_norvegicus	no	10116	ftp://ftp.ncbi.nlm.nih.gov/genomes/all/GCF/000/001/895/GCF_000001895.5_Rnor_6.0/GCF_000001895.5_Rnor_6.0_protein.faa.gz	Rnor_6.0			10.1038/nature02426	none	genome			56110	35399012	25	630.9	34232	Myomorpha	Rattus norvegicus	Rattus norvegicus	10116	55533	98.97%	15900	6444	9253	8941	312	203	15697
EP00074	included		included	included	Homo_sapiens	Homo_sapiens	N/A	Homo sapiens	Homo sapiens		Homo	sapiens	Opisthokonta	Metazoa	Vertebrata	yes	yes	Mammalia	Eukaryota;Amorphea;Obazoa;Opisthokonta;Holozoa;Choanozoa;Metazoa;Animalia;'parahoxozoa';Bilateria;Deuterostomia;Chordata;Vertebrata;Gnathostomata;Teleostomi;Sarcopterygii;Tetrapoda;Amniota;Mammalia;Theria;Eutheria;Primates;Catarrhini;Hominidae;Homo;Homo sapiens	Eukaryota;Panpodiada;Podiata;Amorphea;Obazoa;Opisthokonta;Holozoa;Filozoa;Choanozoa;Metazoa;Myriazoa;Parahoxozoa;Bilateria;Nephrozoa;Deuterostomia;Chordata;Vertebrata;Gnathostomata;Euteleostomi;Sarcopterygii;Tetrapoda;Amniota;Mammalia;EP00074_Homo_sapiens	no	9606	ftp://ftp.ncbi.nlm.nih.gov/genomes/all/GCF/000/001/405/GCF_000001405.38_GRCh38.p12/GCF_000001405.38_GRCh38.p12_protein.faa.gz	GRCh38.p12			10.1038/35057062	none	genome			113620	75764657	24	666.8	35991	Hominidae	Homo sapiens	Homo sapiens	9606	112804	99.28%	17843	4362	13011	12929	82	470	17373
EP00075	included		included	included	Anas_platyrhynchos	Anas_platyrhynchos	N/A	Anas platyrhynchos	Anas platyrhynchos		Anas	platyrhynchos	Opisthokonta	Metazoa	Vertebrata	no	no	Sauropsida	Eukaryota;Amorphea;Obazoa;Opisthokonta;Holozoa;Choanozoa;Metazoa;Animalia;'parahoxozoa';Bilateria;Deuterostomia;Chordata;Vertebrata;Gnathostomata;Teleostomi;Sarcopterygii;Tetrapoda;Amniota;Sauropsida;Archelosauria;Archosauria;Aves;Neognathae;Galloanserae;Anseriformes;Anas;Anas platyrhynchos	Eukaryota;Panpodiada;Podiata;Amorphea;Obazoa;Opisthokonta;Holozoa;Filozoa;Choanozoa;Metazoa;Myriazoa;Parahoxozoa;Bilateria;Nephrozoa;Deuterostomia;Chordata;Vertebrata;Gnathostomata;Euteleostomi;Sarcopterygii;Tetrapoda;Amniota;Sauropsida;EP00075_Anas_platyrhynchos	no	8839	ftp://ftp.ncbi.nlm.nih.gov/genomes/all/GCF/003/850/225/GCF_003850225.1_IASCAAS_PekingDuck_PBH1.5/GCF_003850225.1_IASCAAS_PekingDuck_PBH1.5_protein.faa.gz	IASCAAS_PekingDuck_PBH1.5			10.1038/ng.2657	none	genome			39904	27659676	31	693.2	35119	Galloanserae	Anas platyrhynchos	Anas platyrhynchos platyrhynchos	8840	39341	98.59%	11601	5369	5638	5617	21	594	11007
EP00076	included		included	included	Gallus_gallus	Gallus_gallus	N/A	Gallus gallus	Gallus gallus		Gallus	gallus	Opisthokonta	Metazoa	Vertebrata	yes	yes	Sauropsida	Eukaryota;Amorphea;Obazoa;Opisthokonta;Holozoa;Choanozoa;Metazoa;Animalia;'parahoxozoa';Bilateria;Deuterostomia;Chordata;Vertebrata;Gnathostomata;Teleostomi;Sarcopterygii;Tetrapoda;Amniota;Sauropsida;Archelosauria;Archosauria;Aves;Neognathae;Galloanserae;Galliformes;Phasianidae;Gallus;Gallus gallus	Eukaryota;Panpodiada;Podiata;Amorphea;Obazoa;Opisthokonta;Holozoa;Filozoa;Choanozoa;Metazoa;Myriazoa;Parahoxozoa;Bilateria;Nephrozoa;Deuterostomia;Chordata;Vertebrata;Gnathostomata;Euteleostomi;Sarcopterygii;Tetrapoda;Amniota;Sauropsida;EP00076_Gallus_gallus	no	9031	ftp://ftp.ncbi.nlm.nih.gov/genomes/all/GCF/000/002/315/GCF_000002315.6_GRCg6a/GCF_000002315.6_GRCg6a_protein.faa.gz	GRCg6a			10.1038/nature03154	none	genome			49673	36141066	31	727.6	10974	Galloanserae	Gallus gallus	Gallus gallus	9031	48864	98.37%	11601	4710	6736	6701	35	155	11446
EP00077	included		included	included	Pelodiscus_sinensis	Pelodiscus_sinensis	N/A	Pelodiscus sinensis	Pelodiscus sinensis		Pelodiscus	sinensis	Opisthokonta	Metazoa	Vertebrata	no	no	Sauropsida	Eukaryota;Amorphea;Obazoa;Opisthokonta;Holozoa;Choanozoa;Metazoa;Animalia;'parahoxozoa';Bilateria;Deuterostomia;Chordata;Vertebrata;Gnathostomata;Teleostomi;Sarcopterygii;Tetrapoda;Amniota;Sauropsida;Archelosauria;Testudines;Cryptodira;Trionychidae;Pelodiscus;Pelodiscus sinensis	Eukaryota;Panpodiada;Podiata;Amorphea;Obazoa;Opisthokonta;Holozoa;Filozoa;Choanozoa;Metazoa;Myriazoa;Parahoxozoa;Bilateria;Nephrozoa;Deuterostomia;Chordata;Vertebrata;Gnathostomata;Euteleostomi;Sarcopterygii;Tetrapoda;Amniota;Sauropsida;EP00077_Pelodiscus_sinensis	no	13735	ftp://ftp.ncbi.nlm.nih.gov/genomes/all/GCF/000/230/535/GCF_000230535.1_PelSin_1.0/GCF_000230535.1_PelSin_1.0_protein.faa.gz	PelSin_1.0			10.1038/ng.2615	none	genome			38587	23814344	31	617.2	37808	Archelosauria	Pelodiscus sinensis	Pelodiscus sinensis	13735	37991	98.46%	10987	5873	4754	4701	53	360	10627
EP00078	included		included	included	Anolis_carolinensis	Anolis_carolinensis	N/A	Anolis carolinensis	Anolis carolinensis		Anolis	carolinensis	Opisthokonta	Metazoa	Vertebrata	no	proposed	Sauropsida	Eukaryota;Amorphea;Obazoa;Opisthokonta;Holozoa;Choanozoa;Metazoa;Animalia;'parahoxozoa';Bilateria;Deuterostomia;Chordata;Vertebrata;Gnathostomata;Teleostomi;Sarcopterygii;Tetrapoda;Amniota;Sauropsida;Lepidosauria;Squamata;Unidentata;Episquamata;Iguania;Dactyloidae;Anolis;Anolis carolinensis	Eukaryota;Panpodiada;Podiata;Amorphea;Obazoa;Opisthokonta;Holozoa;Filozoa;Choanozoa;Metazoa;Myriazoa;Parahoxozoa;Bilateria;Nephrozoa;Deuterostomia;Chordata;Vertebrata;Gnathostomata;Euteleostomi;Sarcopterygii;Tetrapoda;Amniota;Sauropsida;EP00078_Anolis_carolinensis	no	28377	ftp://ftp.ncbi.nlm.nih.gov/genomes/all/GCF/000/090/745/GCF_000090745.1_AnoCar2.0/GCF_000090745.1_AnoCar2.0_protein.faa.gz	AnoCar2.0			10.1038/nature10390	none	genome			34826	22663927	31	650.8	32014	Episquamata	Anolis carolinensis	Anolis carolinensis	28377	34090	97.89%	13335	7497	5070	4992	78	768	12567
EP00079	included		included	included	Xenopus_tropicalis	Xenopus_tropicalis	N/A	Xenopus tropicalis	Xenopus tropicalis		Xenopus	tropicalis	Opisthokonta	Metazoa	Vertebrata	no	no	Amphibia	Eukaryota;Amorphea;Obazoa;Opisthokonta;Holozoa;Choanozoa;Metazoa;Animalia;'parahoxozoa';Bilateria;Deuterostomia;Chordata;Vertebrata;Gnathostomata;Teleostomi;Sarcopterygii;Tetrapoda;Amphibia;Anura;Pipoidea;Pipidae;Xenopus;Xenopus tropicalis	Eukaryota;Panpodiada;Podiata;Amorphea;Obazoa;Opisthokonta;Holozoa;Filozoa;Choanozoa;Metazoa;Myriazoa;Parahoxozoa;Bilateria;Nephrozoa;Deuterostomia;Chordata;Vertebrata;Gnathostomata;Euteleostomi;Sarcopterygii;Tetrapoda;Amphibia;EP00079_Xenopus_tropicalis	no	8364	ftp://ftp.ncbi.nlm.nih.gov/genomes/all/GCF/000/004/195/GCF_000004195.3_Xenopus_tropicalis_v9.1/GCF_000004195.3_Xenopus_tropicalis_v9.1_protein.faa.gz	Xenopus_tropicalis_v9.1			10.1126/science.1183670	none	genome			39662	25302399	31	638	8799	Tetrapoda	Xenopus tropicalis	Xenopus tropicalis	8364	39214	98.87%	11167	6145	4237	4087	150	785	10382
EP00080	included		included	included	Pristionchus_pacificus	Pristionchus_pacificus	N/A	Pristionchus pacificus	Pristionchus pacificus		Pristionchus	pacificus	Opisthokonta	Metazoa	Nematoda	no	no	Nematoda	Eukaryota;Amorphea;Obazoa;Opisthokonta;Holozoa;Choanozoa;Metazoa;Animalia;'parahoxozoa';Bilateria;Protostomia;Ecdysozoa;Nematozoa;Nematoda;Chromadoria;Rhabditida;Rhabditina;Diplogasteromorpha;Diplogasteroidea;Neodiplogasteridae;Pristionchus;Pristionchus pacificus	Eukaryota;Panpodiada;Podiata;Amorphea;Obazoa;Opisthokonta;Holozoa;Filozoa;Choanozoa;Metazoa;Myriazoa;Parahoxozoa;Bilateria;Nephrozoa;Protostomia;Ecdysozoa;Nematoda;EP00080_Pristionchus_pacificus	no	54126	ftp://ftp.ncbi.nlm.nih.gov/genomes/all/GCA/000/180/635/GCA_000180635.3_El_Paco/GCA_000180635.3_El_Paco_protein.faa.gz	El Paco			10.1038/ng.227	none	genome			24925	11011953	31	441.8	14410	Rhabditina	Pristionchus pacificus	Pristionchus pacificus	54126	13271	53.24%	6474	3731	492	314	178	2251	4223
EP00081	included		included	included	Caenorhabditis_elegans	Caenorhabditis_elegans	N/A	Caenorhabditis elegans	Caenorhabditis elegans		Caenorhabditis	elegans	Opisthokonta	Metazoa	Nematoda	yes	yes	Nematoda	Eukaryota;Amorphea;Obazoa;Opisthokonta;Holozoa;Choanozoa;Metazoa;Animalia;'parahoxozoa';Bilateria;Protostomia;Ecdysozoa;Nematozoa;Nematoda;Chromadoria;Rhabditida;Rhabditina;Rhabditomorpha;Peloderidae;Caenorhabditis;Caenorhabditis elegans	Eukaryota;Panpodiada;Podiata;Amorphea;Obazoa;Opisthokonta;Holozoa;Filozoa;Choanozoa;Metazoa;Myriazoa;Parahoxozoa;Bilateria;Nephrozoa;Protostomia;Ecdysozoa;Nematoda;EP00081_Caenorhabditis_elegans	no	6239	ftp://ftp.ncbi.nlm.nih.gov/genomes/all/GCF/000/002/985/GCF_000002985.6_WBcel235/GCF_000002985.6_WBcel235_protein.faa.gz	WBcel235			10.1126/science.282.5396.2012	none	genome			28420	13292727	9	467.7	15188	Caenorhabditis	Caenorhabditis elegans	Caenorhabditis elegans	6239	25515	89.78%	11570	7338	4103	3424	679	129	11441
EP00082	included		included	included	Ixodes_scapularis	Ixodes_scapularis	N/A	Ixodes scapularis	Ixodes scapularis		Ixodes	scapularis	Opisthokonta	Metazoa	Arthropoda	no	no	Arthropoda	Eukaryota;Amorphea;Obazoa;Opisthokonta;Holozoa;Choanozoa;Metazoa;Animalia;'parahoxozoa';Bilateria;Protostomia;Ecdysozoa;Panarthropoda;Arthropoda;Chelicerata;'core C';Arachnida;Acari;Parasitiformes;Ixodida;Ixodidae;Ixodes;Ixodes scapularis	Eukaryota;Panpodiada;Podiata;Amorphea;Obazoa;Opisthokonta;Holozoa;Filozoa;Choanozoa;Metazoa;Myriazoa;Parahoxozoa;Bilateria;Nephrozoa;Protostomia;Ecdysozoa;Arthropoda;EP00082_Ixodes_scapularis	no	6945	ftp://ftp.ncbi.nlm.nih.gov/genomes/all/GCF/000/208/615/GCF_000208615.1_JCVI_ISG_i3_1.0/GCF_000208615.1_JCVI_ISG_i3_1.0_protein.faa.gz	JCVI_ISG_i3_1.0			10.1038/ncomms10507	none	genome			20467	5810072	32	283.9	4588	Arachnida	Ixodes scapularis	Ixodes scapularis	6945	13056	63.79%	2897	2533	197	82	115	167	2730
EP00083	included		included	included	Stegodyphus_mimosarum	Stegodyphus_mimosarum	N/A	Stegodyphus mimosarum	Stegodyphus mimosarum		Stegodyphus	mimosarum	Opisthokonta	Metazoa	Arthropoda	no	no	Arthropoda	Eukaryota;Amorphea;Obazoa;Opisthokonta;Holozoa;Choanozoa;Metazoa;Animalia;'parahoxozoa';Bilateria;Protostomia;Ecdysozoa;Panarthropoda;Arthropoda;Chelicerata;'core C';Arachnida;Araneae;Araneomorphae;Entelegynae;Eresoidea;Eresidae;Stegodyphus;Stegodyphus mimosarum	Eukaryota;Panpodiada;Podiata;Amorphea;Obazoa;Opisthokonta;Holozoa;Filozoa;Choanozoa;Metazoa;Myriazoa;Parahoxozoa;Bilateria;Nephrozoa;Protostomia;Ecdysozoa;Arthropoda;EP00083_Stegodyphus_mimosarum	no	407821	ftp://ftp.ncbi.nlm.nih.gov/genomes/all/GCA/000/611/955/GCA_000611955.2_Stegodyphus_mimosarum_v1/GCA_000611955.2_Stegodyphus_mimosarum_v1_protein.faa.gz	Stegodyphus_mimosarum_v1			10.1038/ncomms4765	none	genome			27135	7730160	8	284.9	5000	Arachnida	Stegodyphus mimosarum	Stegodyphus mimosarum	407821	18291	67.41%	2897	2272	456	256	200	169	2728
EP00084	included		included	included	Strigamia_maritima	Strigamia_maritima	N/A	Strigamia maritima	Strigamia maritima		Strigamia	maritima	Opisthokonta	Metazoa	Arthropoda	no	no	Arthropoda	Eukaryota;Amorphea;Obazoa;Opisthokonta;Holozoa;Choanozoa;Metazoa;Animalia;'parahoxozoa';Bilateria;Protostomia;Ecdysozoa;Panarthropoda;Arthropoda;Mandibulata;Myriapoda;Chilopoda;Pleurostigmophora;Geophilomorpha;Linotaeniidae;Strigamia;Strigamia maritima	Eukaryota;Panpodiada;Podiata;Amorphea;Obazoa;Opisthokonta;Holozoa;Filozoa;Choanozoa;Metazoa;Myriazoa;Parahoxozoa;Bilateria;Nephrozoa;Protostomia;Ecdysozoa;Arthropoda;EP00084_Strigamia_maritima	no	126957	ftp://ftp.ensemblgenomes.org/pub/metazoa/release-42/fasta/strigamia_maritima/pep/Strigamia_maritima.Smar1.pep.all.fa.gz	Smar_1.0			10.1371/journal.pbio.1002005	none	genome			15008	7227006	11	481.5	9365	Mandibulata	Strigamia maritima	Strigamia maritima	126957	11459	76.35%	4113	3067	279	137	142	767	3346
EP00085	included		included	included	Daphnia_pulex	Daphnia_pulex	N/A	Daphnia pulex	Daphnia pulex		Daphnia	pulex	Opisthokonta	Metazoa	Arthropoda	no	no	Arthropoda	Eukaryota;Amorphea;Obazoa;Opisthokonta;Holozoa;Choanozoa;Metazoa;Animalia;'parahoxozoa';Bilateria;Protostomia;Ecdysozoa;Panarthropoda;Arthropoda;Mandibulata;Pancrustacea;Branchiopoda;Diplostraca;Cladocera;Daphniidae;Daphnia;Daphnia pulex	Eukaryota;Panpodiada;Podiata;Amorphea;Obazoa;Opisthokonta;Holozoa;Filozoa;Choanozoa;Metazoa;Myriazoa;Parahoxozoa;Bilateria;Nephrozoa;Protostomia;Ecdysozoa;Arthropoda;EP00085_Daphnia_pulex	no	6669	ftp://ftp.ncbi.nlm.nih.gov/genomes/all/GCA/000/187/875/GCA_000187875.1_V1.0/GCA_000187875.1_V1.0_protein.faa.gz	V1.0			10.1126/science.1197761	none	genome			30611	10015651	20	327.2	7776	Pancrustacea	Daphnia pulex	Daphnia pulex	6669	17854	58.33%	4078	3070	458	268	190	550	3528
EP00086	not included		included	included	Labidocera_madurae	Labidocera_madurae	N/A	Labidocera madurae	Labidocera madurae		Labidocera	madurae	Opisthokonta	Metazoa	Arthropoda	no	no	Arthropoda	Eukaryota;Amorphea;Obazoa;Opisthokonta;Holozoa;Choanozoa;Metazoa;Animalia;'parahoxozoa';Bilateria;Protostomia;Ecdysozoa;Panarthropoda;Arthropoda;Mandibulata;Pancrustacea;Copepoda;Calanoida;'centropagoids';'centropagids';Pontellidae;Labidocera;Labidocera madurae	Eukaryota;Panpodiada;Podiata;Amorphea;Obazoa;Opisthokonta;Holozoa;Filozoa;Choanozoa;Metazoa;Myriazoa;Parahoxozoa;Bilateria;Nephrozoa;Protostomia;Ecdysozoa;Arthropoda;EP00086_Labidocera_madurae	no	1501138	ftp://ftp.ncbi.nlm.nih.gov/sra/wgs_aux/GF/WO/GFWO01/GFWO01.1.fsa_nt.gz	GFWO01000000			10.1371/journal.pone.0186794	translate mRNA	transcriptome			67590	23888987	86	353.4	7581	Pancrustacea	Crustacea	Podoplea	116571	36617	54.18%	4078	2597	1062	1060	2	419	3659
EP00087	included		included	included	Eurytemora_affinis	Eurytemora_affinis	N/A	Eurytemora affinis	Eurytemora affinis		Eurytemora	affinis	Opisthokonta	Metazoa	Arthropoda	no	no	Arthropoda	Eukaryota;Amorphea;Obazoa;Opisthokonta;Holozoa;Choanozoa;Metazoa;Animalia;'parahoxozoa';Bilateria;Protostomia;Ecdysozoa;Panarthropoda;Arthropoda;Mandibulata;Pancrustacea;Copepoda;Calanoida;'centropagoids';'centropagids';Temoridae;Eurytemora;Eurytemora affinis	Eukaryota;Panpodiada;Podiata;Amorphea;Obazoa;Opisthokonta;Holozoa;Filozoa;Choanozoa;Metazoa;Myriazoa;Parahoxozoa;Bilateria;Nephrozoa;Protostomia;Ecdysozoa;Arthropoda;EP00087_Eurytemora_affinis	no	88015	ftp://ftp.ncbi.nlm.nih.gov/genomes/all/GCF/000/591/075/GCF_000591075.1_Eaff_2.0/GCF_000591075.1_Eaff_2.0_protein.faa.gz	Eaff_2.0			10.1093/molbev/msx147	none	genome			30425	15929741	56	523.6	11743	Pancrustacea	Crustacea	Podoplea	116571	20599	67.70%	4078	2948	643	640	3	487	3591
EP00088	included		included	included	Acartia_fossae	Acartia_fossae	N/A	Acartia fossae	Acartia fossae		Acartia	fossae	Opisthokonta	Metazoa	Arthropoda	no	no	Arthropoda	Eukaryota;Amorphea;Obazoa;Opisthokonta;Holozoa;Choanozoa;Metazoa;Animalia;'parahoxozoa';Bilateria;Protostomia;Ecdysozoa;Panarthropoda;Arthropoda;Mandibulata;Pancrustacea;Copepoda;Calanoida;'centropagoids';Acartiidae;Acartia;Acartia fossae	Eukaryota;Panpodiada;Podiata;Amorphea;Obazoa;Opisthokonta;Holozoa;Filozoa;Choanozoa;Metazoa;Myriazoa;Parahoxozoa;Bilateria;Nephrozoa;Protostomia;Ecdysozoa;Arthropoda;EP00088_Acartia_fossae	no	1453877	https://trace.ncbi.nlm.nih.gov/Traces/sra/?run=SRR1218785	Acartia_fossae_transcriptome			10.1111/mec.12781	assemble mRNA,translate mRNA	transcriptome			71982	20861628	84	289.8	2165	Pancrustacea	Crustacea	Podoplea	116571	45796	63.62%	4078	1551	1952	1950	2	575	3503
EP00089	not included		included	included	Calanus_finmarchicus	Calanus_finmarchicus	N/A	Calanus finmarchicus	Calanus finmarchicus		Calanus	finmarchicus	Opisthokonta	Metazoa	Arthropoda	no	no	Arthropoda	Eukaryota;Amorphea;Obazoa;Opisthokonta;Holozoa;Choanozoa;Metazoa;Animalia;'parahoxozoa';Bilateria;Protostomia;Ecdysozoa;Panarthropoda;Arthropoda;Mandibulata;Pancrustacea;Copepoda;Calanoida;'megacalanoids';Calanidae;Calanus;Calanus finmarchicus	Eukaryota;Panpodiada;Podiata;Amorphea;Obazoa;Opisthokonta;Holozoa;Filozoa;Choanozoa;Metazoa;Myriazoa;Parahoxozoa;Bilateria;Nephrozoa;Protostomia;Ecdysozoa;Arthropoda;EP00089_Calanus_finmarchicus	no	6837	ftp://ftp.ncbi.nlm.nih.gov/sra/wgs_aux/GA/XK/GAXK01/GAXK01.1.fsa_nt.gz	GAXK01000000			10.1371/journal.pone.0088589	translate mRNA	transcriptome			155026	49907516	85	321.9	7178	Pancrustacea	Crustacea	Podoplea	116571	65465	42.23%	4078	2448	1224	1218	6	406	3672
EP00090	included		included	included	Calanus_glacialis	Calanus_glacialis	N/A	Calanus glacialis	Calanus glacialis		Calanus	glacialis	Opisthokonta	Metazoa	Arthropoda	yes	yes	Arthropoda	Eukaryota;Amorphea;Obazoa;Opisthokonta;Holozoa;Choanozoa;Metazoa;Animalia;'parahoxozoa';Bilateria;Protostomia;Ecdysozoa;Panarthropoda;Arthropoda;Mandibulata;Pancrustacea;Copepoda;Calanoida;'megacalanoids';Calanidae;Calanus;Calanus glacialis	Eukaryota;Panpodiada;Podiata;Amorphea;Obazoa;Opisthokonta;Holozoa;Filozoa;Choanozoa;Metazoa;Myriazoa;Parahoxozoa;Bilateria;Nephrozoa;Protostomia;Ecdysozoa;Arthropoda;EP00090_Calanus_glacialis	no	113644	https://www.ncbi.nlm.nih.gov/Traces/study/?WebEnv=NCID_1_23063805_130.14.22.33_5555_1553759067_712965539_0MetA0_S_HStore&query_key=12	whole body homogenate			10.1002/ece3.3063	assemble mRNA,translate mRNA	transcriptome			47657	15653527	85	328.5	5197	Pancrustacea	Crustacea	Podoplea	116571	26243	55.07%	4078	2850	810	805	5	418	3660
EP00091	included		included	included	Calanus_sinicus	Calanus_sinicus	N/A	Calanus sinicus	Calanus sinicus		Calanus	sinicus	Opisthokonta	Metazoa	Arthropoda	no	no	Arthropoda	Eukaryota;Amorphea;Obazoa;Opisthokonta;Holozoa;Choanozoa;Metazoa;Animalia;'parahoxozoa';Bilateria;Protostomia;Ecdysozoa;Panarthropoda;Arthropoda;Mandibulata;Pancrustacea;Copepoda;Calanoida;'megacalanoids';Calanidae;Calanus;Calanus sinicus	Eukaryota;Panpodiada;Podiata;Amorphea;Obazoa;Opisthokonta;Holozoa;Filozoa;Choanozoa;Metazoa;Myriazoa;Parahoxozoa;Bilateria;Nephrozoa;Protostomia;Ecdysozoa;Arthropoda;EP00091_Calanus_sinicus	no	114070	https://www.ncbi.nlm.nih.gov/sra/SRX214617	454 GS FLX			10.1371/journal.pone.0063741	assemble mRNA,translate mRNA	transcriptome			25759	4808577	84	186.7	1922	Pancrustacea	Crustacea	Lepeophtheirus salmonis	72036	13411	52.06%	4078	1416	447	446	1	2215	1863
EP00092	included		included	included	Neocalanus_flemingeri	Neocalanus_flemingeri	N/A	Neocalanus flemingeri	Neocalanus flemingeri		Neocalanus	flemingeri	Opisthokonta	Metazoa	Arthropoda	no	no	Arthropoda	Eukaryota;Amorphea;Obazoa;Opisthokonta;Holozoa;Choanozoa;Metazoa;Animalia;'parahoxozoa';Bilateria;Protostomia;Ecdysozoa;Panarthropoda;Arthropoda;Mandibulata;Pancrustacea;Copepoda;Calanoida;'megacalanoids';Calanidae;Neocalanus;Neocalanus flemingeri	Eukaryota;Panpodiada;Podiata;Amorphea;Obazoa;Opisthokonta;Holozoa;Filozoa;Choanozoa;Metazoa;Myriazoa;Parahoxozoa;Bilateria;Nephrozoa;Protostomia;Ecdysozoa;Arthropoda;EP00092_Neocalanus_flemingeri	no	119369	ftp://ftp.ncbi.nlm.nih.gov/sra/wgs_aux/GF/UD/GFUD01/GFUD01.1.fsa_nt.gz	GFUD01000000			10.1016/j.margen.2017.09.002	translate mRNA	transcriptome			109338	34719644	84	317.5	7561	Pancrustacea	Crustacea	Podoplea	116571	50969	46.62%	4078	2299	1265	1261	4	514	3564
EP00093	included		included	included	Oithona_nana	Oithona_nana	N/A	Oithona nana	Oithona nana		Oithona	nana	Opisthokonta	Metazoa	Arthropoda	no	no	Arthropoda	Eukaryota;Amorphea;Obazoa;Opisthokonta;Holozoa;Choanozoa;Metazoa;Animalia;'parahoxozoa';Bilateria;Protostomia;Ecdysozoa;Panarthropoda;Arthropoda;Mandibulata;Pancrustacea;Copepoda;Podoplea;Cyclopoida;Oithonida;'core O';'CO clade';Oithonidae;Oithona;Oithona nana	Eukaryota;Panpodiada;Podiata;Amorphea;Obazoa;Opisthokonta;Holozoa;Filozoa;Choanozoa;Metazoa;Myriazoa;Parahoxozoa;Bilateria;Nephrozoa;Protostomia;Ecdysozoa;Arthropoda;EP00093_Oithona_nana	no	136191	ftp://ftp.sra.ebi.ac.uk/vol1/ERZ376/ERZ376924/O_nana.PRJEB18938.annot.embl.gz	O_NANA_1			10.1111/mec.14214	extractfeat,transeq	genome			15216	5713733	33	375.5	6721	Pancrustacea	Podoplea	Podoplea	116571	9453	62.13%	4078	3076	120	114	6	882	3196
EP00094	included		included	included	Tigriopus_californicus	Tigriopus_californicus	N/A	Tigriopus californicus	Tigriopus californicus		Tigriopus	californicus	Opisthokonta	Metazoa	Arthropoda	no	no	Arthropoda	Eukaryota;Amorphea;Obazoa;Opisthokonta;Holozoa;Choanozoa;Metazoa;Animalia;'parahoxozoa';Bilateria;Protostomia;Ecdysozoa;Panarthropoda;Arthropoda;Mandibulata;Pancrustacea;Copepoda;Podoplea;Harpacticoida;'core H';Harpacticidae;Tigriopus;Tigriopus californicus	Eukaryota;Panpodiada;Podiata;Amorphea;Obazoa;Opisthokonta;Holozoa;Filozoa;Choanozoa;Metazoa;Myriazoa;Parahoxozoa;Bilateria;Nephrozoa;Protostomia;Ecdysozoa;Arthropoda;EP00094_Tigriopus_californicus	no	6832	https://i5k.nal.usda.gov/data/Arthropoda/tigcal-%28Tigriopus_californicus%29/Current%20Genome%20Assembly/2.Official%20or%20Primary%20Gene%20Set/TCALIF_v1.0/TCALIF_proteins_v1.0.fasta	TCALIF_v1.0			N/A	none	genome			14536	7795501	8	536.3	9782	Pancrustacea	Tigriopus californicus	Tigriopus californicus	6832	11347	78.06%	4078	3068	222	126	96	788	3290
EP00095	included		included	included	Tigriopus_kingsejongensis	Tigriopus_kingsejongensis	N/A	Tigriopus kingsejongensis	Tigriopus kingsejongensis		Tigriopus	kingsejongensis	Opisthokonta	Metazoa	Arthropoda	no	no	Arthropoda	Eukaryota;Amorphea;Obazoa;Opisthokonta;Holozoa;Choanozoa;Metazoa;Animalia;'parahoxozoa';Bilateria;Protostomia;Ecdysozoa;Panarthropoda;Arthropoda;Mandibulata;Pancrustacea;Copepoda;Podoplea;Harpacticoida;'core H';Harpacticidae;Tigriopus;Tigriopus kingsejongensis	Eukaryota;Panpodiada;Podiata;Amorphea;Obazoa;Opisthokonta;Holozoa;Filozoa;Choanozoa;Metazoa;Myriazoa;Parahoxozoa;Bilateria;Nephrozoa;Protostomia;Ecdysozoa;Arthropoda;EP00095_Tigriopus_kingsejongensis	no	1133412	https://licebase.org/sites/default/files/tking-annotated-proteome-withgeneid.fasta.zip	tking-annotated-proteome-withgeneid			10.1093/gigascience/giw010	none	genome			12772	6460069	45	505.8	6130	Pancrustacea	Podoplea	Tigriopus californicus	6832	9003	70.49%	4078	2535	284	247	37	1259	2819
EP00096	included		included	included	Caligus_rogercresseyi	Caligus_rogercresseyi	N/A	Caligus rogercresseyi	Caligus rogercresseyi		Caligus	rogercresseyi	Opisthokonta	Metazoa	Arthropoda	yes	yes	Arthropoda	Eukaryota;Amorphea;Obazoa;Opisthokonta;Holozoa;Choanozoa;Metazoa;Animalia;'parahoxozoa';Bilateria;Protostomia;Ecdysozoa;Panarthropoda;Arthropoda;Mandibulata;Pancrustacea;Copepoda;Podoplea;Siphonostomatoida;'CDHKP clade';'caligiforms';Caligidae;Caligus;Caligus rogercresseyi	Eukaryota;Panpodiada;Podiata;Amorphea;Obazoa;Opisthokonta;Holozoa;Filozoa;Choanozoa;Metazoa;Myriazoa;Parahoxozoa;Bilateria;Nephrozoa;Protostomia;Ecdysozoa;Arthropoda;EP00096_Caligus_rogercresseyi	no	217165	https://trace.ncbi.nlm.nih.gov/Traces/sra/?run=SRR1106551	6 salmon louse stage			10.1371/journal.pone.0092239	assemble mRNA,translate mRNA	transcriptome			16905	6205727	86	367.1	2998	Pancrustacea	Podoplea	Lepeophtheirus salmonis	72036	13856	81.96%	4078	2246	900	868	32	932	3146
EP00097	included		included	included	Lepeophtheirus_salmonis	Lepeophtheirus_salmonis	N/A	Lepeophtheirus salmonis	Lepeophtheirus salmonis		Lepeophtheirus	salmonis	Opisthokonta	Metazoa	Arthropoda	no	no	Arthropoda	Eukaryota;Amorphea;Obazoa;Opisthokonta;Holozoa;Choanozoa;Metazoa;Animalia;'parahoxozoa';Bilateria;Protostomia;Ecdysozoa;Panarthropoda;Arthropoda;Mandibulata;Pancrustacea;Copepoda;Podoplea;Siphonostomatoida;'CDHKP clade';'caligiforms';Caligidae;Lepeophtheirus;Lepeophtheirus salmonis	Eukaryota;Panpodiada;Podiata;Amorphea;Obazoa;Opisthokonta;Holozoa;Filozoa;Choanozoa;Metazoa;Myriazoa;Parahoxozoa;Bilateria;Nephrozoa;Protostomia;Ecdysozoa;Arthropoda;EP00097_Lepeophtheirus_salmonis	no	72036	ftp://ftp.ensemblgenomes.org/pub/metazoa/release-40/fasta/lepeophtheirus_salmonis/pep/Lepeophtheirus_salmonis.LSalAtl2s.pep.all.fa.gz	lsal_atl_canada_female_v1			N/A	none	genome			13081	5853754	6	447.5	9871	Pancrustacea	Lepeophtheirus salmonis	Lepeophtheirus salmonis	72036	9816	75.04%	4078	2773	175	81	94	1130	2948
EP00098	included		included	included	Tribolium_castaneum	Tribolium_castaneum	N/A	Tribolium castaneum	Tribolium castaneum		Tribolium	castaneum	Opisthokonta	Metazoa	Arthropoda	no	no	Arthropoda	Eukaryota;Amorphea;Obazoa;Opisthokonta;Holozoa;Choanozoa;Metazoa;Animalia;'parahoxozoa';Bilateria;Protostomia;Ecdysozoa;Panarthropoda;Arthropoda;Mandibulata;Pancrustacea;Hexapoda;Insecta;Pterygota;Neoptera;Holometabola;Coleoptera;Polyphaga;Cucujiformia;Tenebrionoidea;Tenebrionidae;Tribolium;Tribolium castaneum	Eukaryota;Panpodiada;Podiata;Amorphea;Obazoa;Opisthokonta;Holozoa;Filozoa;Choanozoa;Metazoa;Myriazoa;Parahoxozoa;Bilateria;Nephrozoa;Protostomia;Ecdysozoa;Arthropoda;EP00098_Tribolium_castaneum	no	7070	ftp://ftp.ncbi.nlm.nih.gov/genomes/all/GCF/000/002/335/GCF_000002335.3_Tcas5.2/GCF_000002335.3_Tcas5.2_protein.faa.gz	Tcas5.2			10.1038/nature06784	none	genome			22610	15011838	10	663.9	24556	Endopterygota	Tribolium castaneum	Tribolium castaneum	7070	20610	91.15%	4763	2986	1582	1414	168	195	4568
EP00099	included		included	included	Drosophila_melanogaster	Drosophila_melanogaster	N/A	Drosophila melanogaster	Drosophila melanogaster		Drosophila	melanogaster	Opisthokonta	Metazoa	Arthropoda	yes	yes	Arthropoda	Eukaryota;Amorphea;Obazoa;Opisthokonta;Holozoa;Choanozoa;Metazoa;Animalia;'parahoxozoa';Bilateria;Protostomia;Ecdysozoa;Panarthropoda;Arthropoda;Mandibulata;Pancrustacea;Hexapoda;Insecta;Pterygota;Neoptera;Holometabola;Diptera;Brachycera;Muscomorpha;Acalyptratae;Drosophilidae;Drosophila;Drosophila melanogaster	Eukaryota;Panpodiada;Podiata;Amorphea;Obazoa;Opisthokonta;Holozoa;Filozoa;Choanozoa;Metazoa;Myriazoa;Parahoxozoa;Bilateria;Nephrozoa;Protostomia;Ecdysozoa;Arthropoda;EP00099_Drosophila_melanogaster	no	7227	ftp://ftp.ncbi.nlm.nih.gov/genomes/all/GCF/000/001/215/GCF_000001215.4_Release_6_plus_ISO1_MT/GCF_000001215.4_Release_6_plus_ISO1_MT_protein.faa.gz	Release 6 plus ISO1 MT			10.1126/science.287.5461.2185	none	genome			30493	20118944	11	659.8	22949	melanogaster subgroup	Drosophila melanogaster	Drosophila melanogaster	7227	30063	98.59%	12442	5692	6341	6259	82	409	12033
EP00100	included		included	included	Culex_quinquefasciatus	Culex_quinquefasciatus	N/A	Culex quinquefasciatus	Culex quinquefasciatus		Culex	quinquefasciatus	Opisthokonta	Metazoa	Arthropoda	no	no	Arthropoda	Eukaryota;Amorphea;Obazoa;Opisthokonta;Holozoa;Choanozoa;Metazoa;Animalia;'parahoxozoa';Bilateria;Protostomia;Ecdysozoa;Panarthropoda;Arthropoda;Mandibulata;Pancrustacea;Hexapoda;Insecta;Pterygota;Neoptera;Holometabola;Diptera;Nematocera;Culicomorpha;Culicidae;Culex;Culex quinquefasciatus	Eukaryota;Panpodiada;Podiata;Amorphea;Obazoa;Opisthokonta;Holozoa;Filozoa;Choanozoa;Metazoa;Myriazoa;Parahoxozoa;Bilateria;Nephrozoa;Protostomia;Ecdysozoa;Arthropoda;EP00100_Culex_quinquefasciatus	no	7176	ftp://ftp.ncbi.nlm.nih.gov/genomes/all/GCF/000/209/185/GCF_000209185.1_CulPip1.0/GCF_000209185.1_CulPip1.0_protein.faa.gz	CulPip1.0			10.1126/science.1191864	none	genome			18883	8241035	29	436.4	9108	Culicidae	Culex quinquefasciatus	Culex quinquefasciatus	7176	17407	92.18%	7030	5639	1192	717	475	199	6831
EP00101	included		included	included	Apis_mellifera	Apis_mellifera	N/A	Apis mellifera	Apis mellifera		Apis	mellifera	Opisthokonta	Metazoa	Arthropoda	no	no	Arthropoda	Eukaryota;Amorphea;Obazoa;Opisthokonta;Holozoa;Choanozoa;Metazoa;Animalia;'parahoxozoa';Bilateria;Protostomia;Ecdysozoa;Panarthropoda;Arthropoda;Mandibulata;Pancrustacea;Hexapoda;Insecta;Pterygota;Neoptera;Holometabola;Hymenoptera;Apocrita;Aculeata;Apoidea;Apidae;Apis;Apis mellifera	Eukaryota;Panpodiada;Podiata;Amorphea;Obazoa;Opisthokonta;Holozoa;Filozoa;Choanozoa;Metazoa;Myriazoa;Parahoxozoa;Bilateria;Nephrozoa;Protostomia;Ecdysozoa;Arthropoda;EP00101_Apis_mellifera	no	7460	ftp://ftp.ncbi.nlm.nih.gov/genomes/all/GCF/003/254/395/GCF_003254395.2_Amel_HAv3.1/GCF_003254395.2_Amel_HAv3.1_protein.faa.gz	Amel_HAv3.1			10.1038/nature05260	none	genome			23471	19110475	25	814.2	25204	Aculeata	Apis mellifera	Apis mellifera	7460	23041	98.17%	6496	3155	3203	3183	20	138	6358
EP00102	included		included	included	Acyrthosiphon_pisum	Acyrthosiphon_pisum	N/A	Acyrthosiphon pisum	Acyrthosiphon pisum		Acyrthosiphon	pisum	Opisthokonta	Metazoa	Arthropoda	no	no	Arthropoda	Eukaryota;Amorphea;Obazoa;Opisthokonta;Holozoa;Choanozoa;Metazoa;Animalia;'parahoxozoa';Bilateria;Protostomia;Ecdysozoa;Panarthropoda;Arthropoda;Mandibulata;Pancrustacea;Hexapoda;Insecta;Pterygota;Neoptera;Paraneoptera;Hemiptera;Sternorrhyncha;Aphididae;Acyrthosiphon;Acyrthosiphon pisum	Eukaryota;Panpodiada;Podiata;Amorphea;Obazoa;Opisthokonta;Holozoa;Filozoa;Choanozoa;Metazoa;Myriazoa;Parahoxozoa;Bilateria;Nephrozoa;Protostomia;Ecdysozoa;Arthropoda;EP00102_Acyrthosiphon_pisum	no	7029	ftp://ftp.ncbi.nlm.nih.gov/genomes/all/GCF/000/142/985/GCF_000142985.2_Acyr_2.0/GCF_000142985.2_Acyr_2.0_protein.faa.gz	Acyr_2.0			10.1371/journal.pbio.1000313	none	genome			27984	14459393	9	516.7	16310	Paraneoptera	Acyrthosiphon pisum	Acyrthosiphon pisum	7029	22866	81.71%	4588	2552	1835	1498	337	201	4387
EP00103	included		included	included	Capitella_teleta	Capitella_teleta	N/A	Capitella teleta	Capitella teleta		Capitella	teleta	Opisthokonta	Metazoa	Annelida	yes	yes	Annelida	Eukaryota;Amorphea;Obazoa;Opisthokonta;Holozoa;Choanozoa;Metazoa;Animalia;'parahoxozoa';Bilateria;Protostomia;Lophotrochozoa;Annelida;Pleistoannelida;Sedentaria;'core sedentarids';'CEO clade';Capitellidae;Capitella;Capitella teleta	Eukaryota;Panpodiada;Podiata;Amorphea;Obazoa;Opisthokonta;Holozoa;Filozoa;Choanozoa;Metazoa;Myriazoa;Parahoxozoa;Bilateria;Nephrozoa;Protostomia;Lophotrochozoa;Spiralia;Annelida;EP00103_Capitella_teleta	no	283909	ftp://ftp.ncbi.nlm.nih.gov/genomes/all/GCA/000/328/365/GCA_000328365.1_Capca1/GCA_000328365.1_Capca1_protein.faa.gz	Capca1			10.1038/nature11696	none	genome			31978	11360907	49	355.3	12636	Lophotrochozoa	Capitella teleta	Capitella	51293	31325	97.96%	2153	1763	369	164	205	21	2132
EP00104	included		included	included	Lingula_anatina	Lingula_anatina	N/A	Lingula anatina	Lingula anatina		Lingula	anatina	Opisthokonta	Metazoa	Brachiopoda	no	no	other_Lophotrochozoa	Eukaryota;Amorphea;Obazoa;Opisthokonta;Holozoa;Choanozoa;Metazoa;Animalia;'parahoxozoa';Bilateria;Protostomia;Lophotrochozoa;Brachiopoda;Lingulidae;Lingula;Lingula anatina	Eukaryota;Panpodiada;Podiata;Amorphea;Obazoa;Opisthokonta;Holozoa;Filozoa;Choanozoa;Metazoa;Myriazoa;Parahoxozoa;Bilateria;Nephrozoa;Protostomia;Lophotrochozoa;Spiralia;other_Lophotrochozoa;EP00104_Lingula_anatina	no	7574	ftp://ftp.ncbi.nlm.nih.gov/genomes/all/GCF/001/039/355/GCF_001039355.2_LinAna2.0/GCF_001039355.2_LinAna2.0_protein.faa.gz	LinAna2.0			10.1038/ncomms9301	none	genome			41392	24812130	33	599.4	11581	Lophotrochozoa	Lophotrochozoa	Lingula unguis	7574	34891	84.29%	2153	990	1114	775	339	49	2104
EP00105	included		included	included	Crassostrea_gigas	Crassostrea_gigas	N/A	Crassostrea gigas	Crassostrea gigas		Crassostrea	gigas	Opisthokonta	Metazoa	Mollusca	no	no	Mollusca	Eukaryota;Amorphea;Obazoa;Opisthokonta;Holozoa;Choanozoa;Metazoa;Animalia;'parahoxozoa';Bilateria;Protostomia;Lophotrochozoa;Mollusca;Conchifera;Bivalvia;Pteriomorphia;Ostreoida;Ostreidae;Crassostrea;Crassostrea gigas	Eukaryota;Panpodiada;Podiata;Amorphea;Obazoa;Opisthokonta;Holozoa;Filozoa;Choanozoa;Metazoa;Myriazoa;Parahoxozoa;Bilateria;Nephrozoa;Protostomia;Lophotrochozoa;Spiralia;Mollusca;EP00105_Crassostrea_gigas	no	29159	ftp://ftp.ncbi.nlm.nih.gov/genomes/all/GCF/000/297/895/GCF_000297895.1_oyster_v9/GCF_000297895.1_oyster_v9_protein.faa.gz	oyster_v9			10.1038/nature11413	none	genome			46748	28900958	66	618.2	13843	Lophotrochozoa	Mollusca	Crassostrea gigas	29159	36392	77.85%	2153	1179	910	723	187	64	2089
EP00106	included		included	included	Octopus_bimaculoides	Octopus_bimaculoides	N/A	Octopus bimaculoides	Octopus bimaculoides		Octopus	bimaculoides	Opisthokonta	Metazoa	Mollusca	no	no	Mollusca	Eukaryota;Amorphea;Obazoa;Opisthokonta;Holozoa;Choanozoa;Metazoa;Animalia;'parahoxozoa';Bilateria;Protostomia;Lophotrochozoa;Mollusca;Conchifera;Cephalopoda;Coleoidea;Octopodiformes;Octopoda;Incirrata;Octopus;Octopus bimaculoides	Eukaryota;Panpodiada;Podiata;Amorphea;Obazoa;Opisthokonta;Holozoa;Filozoa;Choanozoa;Metazoa;Myriazoa;Parahoxozoa;Bilateria;Nephrozoa;Protostomia;Lophotrochozoa;Spiralia;Mollusca;EP00106_Octopus_bimaculoides	no	37653	ftp://ftp.ncbi.nlm.nih.gov/genomes/all/GCF/001/194/135/GCF_001194135.1_Octopus_bimaculoides_v2_0/GCF_001194135.1_Octopus_bimaculoides_v2_0_protein.faa.gz	Octopus_bimaculoides_v2_0			10.1038/nature14668	none	genome			23994	13806582	33	575.4	24710	Lophotrochozoa	Octopus bimaculoides	Octopus bimaculoides	37653	21020	87.61%	2153	1404	666	537	129	83	2070
EP00107	included		included	included	Lottia_gigantea	Lottia_gigantea	N/A	Lottia gigantea	Lottia gigantea		Lottia	gigantea	Opisthokonta	Metazoa	Mollusca	no	no	Mollusca	Eukaryota;Amorphea;Obazoa;Opisthokonta;Holozoa;Choanozoa;Metazoa;Animalia;'parahoxozoa';Bilateria;Protostomia;Lophotrochozoa;Mollusca;Conchifera;Gastropoda;Patellogastropoda;Lottiidae;Lottia;Lottia gigantea	Eukaryota;Panpodiada;Podiata;Amorphea;Obazoa;Opisthokonta;Holozoa;Filozoa;Choanozoa;Metazoa;Myriazoa;Parahoxozoa;Bilateria;Nephrozoa;Protostomia;Lophotrochozoa;Spiralia;Mollusca;EP00107_Lottia_gigantea	no	225164	ftp://ftp.ensemblgenomes.org/pub/metazoa/release-42/fasta/lottia_gigantea/pep/Lottia_gigantea.Lotgi1.pep.all.fa.gz	Lotgi1			10.1038/nature11696	none	genome			23340	8928451	49	382.5	10830	Lophotrochozoa	Lottia gigantea	Lottia gigantea	225164	17925	76.80%	2153	1840	272	73	199	41	2112
EP00108	included		included	included	Taenia_solium	Taenia_solium	N/A	Taenia solium	Taenia solium		Taenia	solium	Opisthokonta	Metazoa	Platyhelminthes	no	no	Platyhelminthes	Eukaryota;Amorphea;Obazoa;Opisthokonta;Holozoa;Choanozoa;Metazoa;Animalia;'parahoxozoa';Bilateria;Protostomia;Lophotrochozoa;Platyhelminthes;Rhabditophora;Euneoophora;Neodermata;Cestoda;Eucestoda;Taenia;Taenia solium	Eukaryota;Panpodiada;Podiata;Amorphea;Obazoa;Opisthokonta;Holozoa;Filozoa;Choanozoa;Metazoa;Myriazoa;Parahoxozoa;Bilateria;Nephrozoa;Protostomia;Lophotrochozoa;Spiralia;Platyhelminthes;EP00108_Taenia_solium	no	6204	ftp://ftp.ebi.ac.uk/pub/databases/wormbase/parasite/releases/WBPS12/species/taenia_solium/PRJNA170813/taenia_solium.PRJNA170813.WBPS12.protein.fa.gz	Tsolium_Mexico_v1			10.1038/nature12031	none	genome			12481	5167207	15	414	7989	Platyhelminthes	Taeniidae	Taeniidae	6208	10621	85.10%	2843	2296	490	336	154	57	2786
EP00109	included		included	included	Schistosoma_mansoni	Schistosoma_mansoni	N/A	Schistosoma mansoni	Schistosoma mansoni		Schistosoma	mansoni	Opisthokonta	Metazoa	Platyhelminthes	no	no	Platyhelminthes	Eukaryota;Amorphea;Obazoa;Opisthokonta;Holozoa;Choanozoa;Metazoa;Animalia;'parahoxozoa';Bilateria;Protostomia;Lophotrochozoa;Platyhelminthes;Rhabditophora;Euneoophora;Neodermata;Trematoda;Digenea;Schistosoma;Schistosoma mansoni	Eukaryota;Panpodiada;Podiata;Amorphea;Obazoa;Opisthokonta;Holozoa;Filozoa;Choanozoa;Metazoa;Myriazoa;Parahoxozoa;Bilateria;Nephrozoa;Protostomia;Lophotrochozoa;Spiralia;Platyhelminthes;EP00109_Schistosoma_mansoni	no	6183	ftp://ftp.ncbi.nlm.nih.gov/genomes/all/GCF/000/237/925/GCF_000237925.1_ASM23792v2/GCF_000237925.1_ASM23792v2_protein.faa.gz	ASM23792v2			10.1038/nature08160	none	genome			11713	5603530	2	478.4	7726	Platyhelminthes	Schistosoma mansoni	Schistosoma mansoni	6183	7318	62.48%	2843	2124	615	479	136	104	2739
EP00110	included		included	included	Nematostella_vectensis	Nematostella_vectensis	CH2xCH6	Nematostella vectensis	Nematostella vectensis		Nematostella	vectensis	Opisthokonta	Metazoa	Cnidaria	yes	yes	Hexacorallia	Eukaryota;Amorphea;Obazoa;Opisthokonta;Holozoa;Choanozoa;Metazoa;Animalia;'parahoxozoa';Cnidaria;Anthozoa;Hexacorallia;Actiniaria;Anenthemonae;'edwardsioids';Nematostella;Nematostella vectensis;strain CH2xCH6	Eukaryota;Panpodiada;Podiata;Amorphea;Obazoa;Opisthokonta;Holozoa;Filozoa;Choanozoa;Metazoa;Myriazoa;Parahoxozoa;Placnidia;Cnidaria;Anthozoa;CH_clade;Hexacorallia;EP00110_Nematostella_vectensis	no	45351	ftp://ftp.ncbi.nlm.nih.gov/genomes/all/GCF/000/209/225/GCF_000209225.1_ASM20922v1/GCF_000209225.1_ASM20922v1_protein.faa.gz	ASM20922v1			10.1126/science.1139158	none	genome			24780	8294159	49	334.7	8745	Eumetazoa	Nematostella vectensis	Nematostella vectensis	45351	18085	72.98%	3244	2218	670	400	270	356	2888
EP00111	included		included	included	Clytia_hemisphaerica	Clytia_hemisphaerica	N/A	Clytia hemisphaerica	Clytia hemisphaerica		Clytia	hemisphaerica	Opisthokonta	Metazoa	Cnidaria	no	no	Hydrozoa	Eukaryota;Amorphea;Obazoa;Opisthokonta;Holozoa;Choanozoa;Metazoa;Animalia;'parahoxozoa';Cnidaria;Medusozoa;Hydrozoa;Hydroidolina;Leptothecata;Clytia;Clytia hemisphaerica	Eukaryota;Panpodiada;Podiata;Amorphea;Obazoa;Opisthokonta;Holozoa;Filozoa;Choanozoa;Metazoa;Myriazoa;Parahoxozoa;Placnidia;Cnidaria;Panmedusozoa;Medusozoa;Hydrozoa;EP00111_Clytia_hemisphaerica	no	252671	http://marimba.obs-vlfr.fr/node/237573	v1.0			10.1038/s41559-019-0833-2, 10.1101/369959	none	genome			25087	10474104	99	417.5	8136	Eumetazoa	Cnidaria	Hydra vulgaris	6087	12453	49.64%	3244	2484	261	254	7	499	2745
EP00112	included		included	included	Aurelia_sp_Birch-Aquarium-sp1	Aurelia_sp_Birch-Aquarium-sp1	Birch_Aquarium_sp.1	Aurelia sp. Birch-Aquarium-sp1	Aurelia sp. Birch-Aquarium-sp1 Birch_Aquarium_sp.1		Aurelia	N/A	Opisthokonta	Metazoa	Cnidaria	no	no	Scyphozoa	Eukaryota;Amorphea;Obazoa;Opisthokonta;Holozoa;Choanozoa;Metazoa;Animalia;'parahoxozoa';Cnidaria;Medusozoa;Scyphozoa;Discomedusae;Aurelia;strain Birch-Aquarium-1	Eukaryota;Panpodiada;Podiata;Amorphea;Obazoa;Opisthokonta;Holozoa;Filozoa;Choanozoa;Metazoa;Myriazoa;Parahoxozoa;Placnidia;Cnidaria;Panmedusozoa;Medusozoa;Acraspeda;Rhopaliophora;Scyphozoa;EP00112_Aurelia_sp_Birch-Aquarium-sp1	no		http://www.davidadlergold.com/jellyfish	v1.2			10.1038/s41559-018-0719-8	none	genome			27044	10271587	38	379.8	13163	Eumetazoa	Eumetazoa	Eumetazoa	6072	12615	46.65%	3244	2052	511	493	18	681	2563
EP00113	included		included	included	Trichoplax_adhaerens	Trichoplax_adhaerens	N/A	Trichoplax adhaerens	Trichoplax adhaerens		Trichoplax	adhaerens	Opisthokonta	Metazoa	Placozoa	no	no	Placozoa	Eukaryota;Amorphea;Obazoa;Opisthokonta;Holozoa;Choanozoa;Metazoa;Animalia;'parahoxozoa';Placozoa;Trichoplax;Trichoplax adhaerens	Eukaryota;Panpodiada;Podiata;Amorphea;Obazoa;Opisthokonta;Holozoa;Filozoa;Choanozoa;Metazoa;Myriazoa;Parahoxozoa;Placnidia;Placozoa;EP00113_Trichoplax_adhaerens	no	10228	ftp://ftp.ncbi.nlm.nih.gov/genomes/all/GCF/000/150/275/GCF_000150275.1_v1.0/GCF_000150275.1_v1.0_protein.faa.gz	v1.0			10.1038/nature07191	none	genome			11520	5220296	49	453.2	7710	Eumetazoa	Trichoplax adhaerens	Trichoplax adhaerens	10228	9083	78.85%	3244	2558	236	45	191	450	2794
EP00114	included		included	included	Trichoplax_sp_H2	Trichoplax_sp_H2	H2	Trichoplax sp. H2	Trichoplax sp. H2 H2		Trichoplax	N/A	Opisthokonta	Metazoa	Placozoa	yes	yes	Placozoa	Eukaryota;Amorphea;Obazoa;Opisthokonta;Holozoa;Choanozoa;Metazoa;Animalia;'parahoxozoa';Placozoa;Trichoplax;Trichoplax;strain H2	Eukaryota;Panpodiada;Podiata;Amorphea;Obazoa;Opisthokonta;Holozoa;Filozoa;Choanozoa;Metazoa;Myriazoa;Parahoxozoa;Placnidia;Placozoa;EP00114_Trichoplax_sp_H2	no	287889	ftp://ftp.ncbi.nlm.nih.gov/genomes/all/GCA/003/344/405/GCA_003344405.1_TrispH2_1.0/GCA_003344405.1_TrispH2_1.0_protein.faa.gz	TrispH2_1.0			10.1038/s41598-018-29400-y	none	genome			12174	6595317	20	541.8	8009	Eumetazoa	Eumetazoa	Trichoplax adhaerens	10228	9265	76.10%	3244	2647	217	48	169	380	2864
EP00115	included		included	included	Mnemiopsis_leidyi	Mnemiopsis_leidyi	N/A	Mnemiopsis leidyi	Mnemiopsis leidyi		Mnemiopsis	leidyi	Opisthokonta	Metazoa	Ctenophora	yes	yes	Ctenophora	Eukaryota;Amorphea;Obazoa;Opisthokonta;Holozoa;Choanozoa;Metazoa;Animalia;Ctenophora;'core lobates';Mnemiopsis;Mnemiopsis leidyi	Eukaryota;Panpodiada;Podiata;Amorphea;Obazoa;Opisthokonta;Holozoa;Filozoa;Choanozoa;Metazoa;Ctenophora;EP00115_Mnemiopsis_leidyi	no	27923	ftp://ftp.ensemblgenomes.org/pub/metazoa/release-42/fasta/mnemiopsis_leidyi/pep/Mnemiopsis_leidyi.MneLei_Aug2011.pep.all.fa.gz	MneLei_Aug2011			10.1126/science.1242592	none	genome			16058	7402695	51	461	9714	Eumetazoa	Mnemiopsis leidyi	Mnemiopsis leidyi	27923	9306	57.95%	3244	2259	223	94	129	762	2482
EP00116	included		included	included	Pleurobrachia_bachei	Pleurobrachia_bachei	N/A	Pleurobrachia bachei	Pleurobrachia bachei		Pleurobrachia	bachei	Opisthokonta	Metazoa	Ctenophora	no	no	Ctenophora	Eukaryota;Amorphea;Obazoa;Opisthokonta;Holozoa;Choanozoa;Metazoa;Animalia;Ctenophora;'pleurobrachiids';Pleurobrachia;Pleurobrachia bachei	Eukaryota;Panpodiada;Podiata;Amorphea;Obazoa;Opisthokonta;Holozoa;Filozoa;Choanozoa;Metazoa;Ctenophora;EP00116_Pleurobrachia_bachei	no	34499	https://neurobase.rc.ufl.edu/pleurobrachia/downloadFasta?id=38	N/A			10.1038/nature13400	none	genome			19523	7564522	31	387.5	11223	Eumetazoa	Eumetazoa	Mnemiopsis leidyi	27923	8457	43.32%	3244	1780	283	273	10	1181	2063
EP00117	included		included	included	Sycon_ciliatum	Sycon_ciliatum	N/A	Sycon ciliatum	Sycon ciliatum		Sycon	ciliatum	Opisthokonta	Metazoa	Porifera	no	no	Calcarea	Eukaryota;Amorphea;Obazoa;Opisthokonta;Holozoa;Choanozoa;Metazoa;Porifera;'CalHom clade';Calcarea;Calcaronea;'18S B clade';Sycon;Sycon ciliatum	Eukaryota;Panpodiada;Podiata;Amorphea;Obazoa;Opisthokonta;Holozoa;Filozoa;Choanozoa;Metazoa;Myriazoa;Porifera;CalHom;Calcarea;EP00117_Sycon_ciliatum	no	27933	http://www.compagen.org/datasets/SCIL_T-PEP_130802.zip	SCIL_T-PEP_130802			10.1038/nature13881	none	genome			50731	22855267	99	450.5	23722	Metazoa	Metazoa	Metazoa	33208	24904	49.09%	3014	2304	347	335	12	363	2651
EP00118	included		included	included	Oscarella_pearsei	Oscarella_pearsei	N/A	Oscarella pearsei	Oscarella pearsei		Oscarella	pearsei	Opisthokonta	Metazoa	Porifera	yes	yes	Homoscleromorpha	Eukaryota;Amorphea;Obazoa;Opisthokonta;Holozoa;Choanozoa;Metazoa;Porifera;'CalHom clade';Homoscleromorpha;Oscarellidae;Oscarella;Oscarella pearsei	Eukaryota;Panpodiada;Podiata;Amorphea;Obazoa;Opisthokonta;Holozoa;Filozoa;Choanozoa;Metazoa;Myriazoa;Porifera;CalHom;Homoscleromorpha;EP00118_Oscarella_pearsei	no	1940113	http://www.compagen.org/datasets/OCAR_T-PEP_130911.zip	OCAR_T-PEP_130911			10.1371/journal.pone.0183002	none	transcriptome			29220	9854841	49	337.3	11950	Metazoa	Metazoa	Metazoa	33208	13580	46.48%	3014	2381	378	367	11	255	2759
EP00119	included		included	included	Amphimedon_queenslandica	Amphimedon_queenslandica	N/A	Amphimedon queenslandica	Amphimedon queenslandica		Amphimedon	queenslandica	Opisthokonta	Metazoa	Porifera	yes	yes	Demospongiae	Eukaryota;Amorphea;Obazoa;Opisthokonta;Holozoa;Choanozoa;Metazoa;Porifera;'DemHex clade';Demospongiae;Haploscleromorpha;'ABD group';'clade B';Amphimedon queenslandica	Eukaryota;Panpodiada;Podiata;Amorphea;Obazoa;Opisthokonta;Holozoa;Filozoa;Choanozoa;Metazoa;Myriazoa;Porifera;DemHex;Demospongiae;EP00119_Amphimedon_queenslandica	no	400682	ftp://ftp.ncbi.nlm.nih.gov/genomes/all/GCF/000/090/795/GCF_000090795.1_v1.0/GCF_000090795.1_v1.0_protein.faa.gz	v1.0			10.1038/nature09201	none	genome			24115	11725344	71	486.2	9044	Metazoa	Amphimedon queenslandica	Amphimedon queenslandica	400682	17807	73.84%	3014	1887	702	559	143	425	2589
EP00120	included	LP00264	included	included	Capsaspora_owczarzaki	Capsaspora_owczarzaki	ATCC 30864	Capsaspora owczarzaki	Capsaspora owczarzaki ATCC 30864		Capsaspora	owczarzaki	Opisthokonta	Filasterea	Capsaspora	yes	yes	Filasterea	Eukaryota;Amorphea;Obazoa;Opisthokonta;Holozoa;Filasterea;Capsaspora;Capsaspora owczarzaki;strain ATCC-30864	Eukaryota;Panpodiada;Podiata;Amorphea;Obazoa;Opisthokonta;Holozoa;Filozoa;Filasterea;EP00120_Capsaspora_owczarzaki	no	192875	ftp://ftp.ncbi.nlm.nih.gov/genomes/all/GCF/000/151/315/GCF_000151315.2_C_owczarzaki_V2/GCF_000151315.2_C_owczarzaki_V2_protein.faa.gz	C_owczarzaki_V2			10.1038/ncomms3325	none	genome			8792	5565921	48	633.1	12732	Opisthokonta	Opisthokonta	Capsaspora owczarzaki (strain ATCC 30864)	595528	7578	86.19%	1417	1119	222	50	172	76	1341
EP00121	included	LP00265	included	included	Abeoforma_whisleri	Abeoforma_whisleri	ATCC PRA-280	Abeoforma whisleri	Abeoforma whisleri		Abeoforma	whisleri	Opisthokonta	Ichthyosporea	Ichthyophonida	no	no	Ichthyosporea	Eukaryota;Amorphea;Obazoa;Opisthokonta;Holozoa;Ichthyosporea;Ichthyophonida;'ACP clade';Abeoforma;Abeoforma whisleri;strain ATCC-PRA-280	Eukaryota;Panpodiada;Podiata;Amorphea;Obazoa;Opisthokonta;Holozoa;Ichthyosporea;EP00121_Abeoforma_whisleri	no	749232	https://figshare.com/articles/Genome_-_Abeoforma_whisleri_/5426458	Awhi_long.pep			10.7554/eLife.26036	none	genome			17283	3331476	37	192.8	2199	Opisthokonta	Opisthokonta	Eukaryota	2759	6562	37.97%	1417	555	113	106	7	749	668
EP00122	included		included	included	Pirum_gemmata	Pirum_gemmata	ATCC PRA-279	Pirum gemmata	Pirum gemmata		Pirum	gemmata	Opisthokonta	Ichthyosporea	Ichthyophonida	no	no	Ichthyosporea	Eukaryota;Amorphea;Obazoa;Opisthokonta;Holozoa;Ichthyosporea;Ichthyophonida;'ACP clade';Pirum;Pirum gemmata;strain ATCC-PRA-279	Eukaryota;Panpodiada;Podiata;Amorphea;Obazoa;Opisthokonta;Holozoa;Ichthyosporea;EP00122_Pirum_gemmata	no	749231	https://figshare.com/articles/Genome_-_Pirum_gemmata/5426506	Pgem_long.pep Version 2			10.7554/eLife.26036	none	genome			21835	3596276	30	164.7	2760	Opisthokonta	Opisthokonta	Eukaryota	2759	7895	36.16%	1417	567	159	144	15	691	726
EP00123	included		included	included	Amoebidium_parasiticum	Amoebidium_parasiticum	JAP-7-2	Amoebidium parasiticum	Amoebidium parasiticum JAP-7-2		Amoebidium	parasiticum	Opisthokonta	Ichthyosporea	Ichthyophonida	yes	yes	Ichthyosporea	Eukaryota;Amorphea;Obazoa;Opisthokonta;Holozoa;Ichthyosporea;Ichthyophonida;'AEI clade';Amoebidium;Amoebidium parasiticum; strain JAP-7-2	Eukaryota;Panpodiada;Podiata;Amorphea;Obazoa;Opisthokonta;Holozoa;Ichthyosporea;EP00123_Amoebidium_parasiticum	no	4881	https://figshare.com/articles/Trancriptome_-_Amoebidium_parasiticum/4714243	Apar_Trinity_nonfilt_contigs Version 2			10.1016/j.cub.2015.07.053	none	transcriptome			23007	7311320	99	317.8	3913	Opisthokonta	Opisthokonta	Creolimax fragrantissima	470921	12850	55.85%	1417	935	401	375	26	81	1336
EP00124	included		included	included	Ichthyophonus_hoferi	Ichthyophonus_hoferi	ASGP	Ichthyophonus hoferi	Ichthyophonus hoferi		Ichthyophonus	hoferi	Opisthokonta	Ichthyosporea	Ichthyophonida	yes	yes	Ichthyosporea	Eukaryota;Amorphea;Obazoa;Opisthokonta;Holozoa;Ichthyosporea;Ichthyophonida;'AEI clade';Ichthyophonus;Ichthyophonus hoferi;strain ASGP	Eukaryota;Panpodiada;Podiata;Amorphea;Obazoa;Opisthokonta;Holozoa;Ichthyosporea;EP00124_Ichthyophonus_hoferi	no	39843	https://figshare.com/articles/Genome_-_Ichthyophonus_hoferi/5426488	Ihof_long.pep			10.7554/eLife.26036	none	genome			6351	2274468	48	358.1	4059	Opisthokonta	Opisthokonta	Creolimax fragrantissima	470921	3591	56.54%	1417	899	112	109	3	406	1011
EP00125	included	LP00010	not included	not included	Sphaeroforma_arctica	Sphaeroforma_arctica	JP610	Sphaeroforma arctica	Sphaeroforma arctica JP610		Sphaeroforma	arctica	Opisthokonta	Ichthyosporea	Ichthyophonida	yes	no	Ichthyosporea	Eukaryota;Amorphea;Obazoa;Opisthokonta;Holozoa;Ichthyosporea;Ichthyophonida;'CS clade';Sphaeroforma;Sphaeroforma arctica;strain JP610	#N/A	no	72019	ftp://ftp.ncbi.nlm.nih.gov/genomes/all/GCF/001/186/125/GCF_001186125.1_Spha_arctica_JP610_V1/GCF_001186125.1_Spha_arctica_JP610_V1_protein.faa.gz	Spha_arctica_JP610_V1			10.7554/eLife.26036	none	genome	superior dataset in LP
EP00126	included		included	included	Sphaerothecum_destruens	Sphaerothecum_destruens	UK-Cefas-1	Sphaerothecum destruens	Sphaerothecum destruens		Sphaerothecum	destruens	Opisthokonta	Ichthyosporea	Rhinosporidaceae	yes	yes	Ichthyosporea	Eukaryota;Amorphea;Obazoa;Opisthokonta;Holozoa;Ichthyosporea;Rhinosporidaceae;Sphaerothecum;Sphaerothecum destruens;strain UK-Cefas-1	Eukaryota;Panpodiada;Podiata;Amorphea;Obazoa;Opisthokonta;Holozoa;Ichthyosporea;EP00126_Sphaerothecum_destruens	no	42893	https://figshare.com/articles/Transcriptome_-_Sphaerothecum_destruens_rosette_agent_/5446489	clean			10.1016/j.cub.2015.07.053	none	transcriptome			15930	4025716	99	252.7	1924	Opisthokonta	Opisthokonta	Eukaryota	2759	8633	54.19%	1417	817	476	451	25	124	1293
EP00127	included		included	included	Corallochytrium_limacisporum	Corallochytrium_limacisporum_H	Hawaii	Corallochytrium limacisporum	Corallochytrium limacisporum Hawaii		Corallochytrium	limacisporum	Opisthokonta	Pluriformea	Corallochytrium	yes	yes	Corallochytrea	Eukaryota;Amorphea;Obazoa;Opisthokonta;Holozoa;Pluriformea;Corallochytrium;Corallochytrium limacisporum;strain Hawaii	Eukaryota;Panpodiada;Podiata;Amorphea;Obazoa;Opisthokonta;Holozoa;Corallochytrea;EP00127_Corallochytrium_limacisporum_H	no	98351	https://figshare.com/articles/Genome_-_Corallochytrium_limacisporum/5426470	Clim_long.pep			10.7554/eLife.26036	none	genome			7535	3988320	58	529.3	4905	Opisthokonta	Opisthokonta	Eukaryota	2759	4828	64.07%	1417	1164	76	73	3	177	1240
EP00128	included		included	included	Syssomonas_multiformis	Syssomonas_multiformis	Colp12	Syssomonas multiformis	Syssomonas multiformis Colp12		Syssomonas	multiformis	Opisthokonta	Pluriformea	Syssomonas	yes	yes	Corallochytrea	Eukaryota;Amorphea;Obazoa;Opisthokonta;Holozoa;Pluriformea;Syssomonas;Syssomonas multiformis;strain Colp12	Eukaryota;Panpodiada;Podiata;Amorphea;Obazoa;Opisthokonta;Holozoa;Corallochytrea;EP00128_Syssomonas_multiformis	no	2006709	https://datadryad.org/resource/doi:10.5061/dryad.26bv4/2	Colp-12_sorted			10.1016/j.cub.2017.06.006	none	transcriptome			19135	5195742	99	271.5	1240	Opisthokonta	Opisthokonta	Eukaryota	2759	13058	68.24%	1417	708	478	456	22	231	1186
EP00129	included		included	included	Allomyces_macrogynus	Allomyces_macrogynus	ATCC 38327	Allomyces macrogynus	Allomyces macrogynus ATCC 38327		Allomyces	macrogynus	Opisthokonta	Fungi	Blastocladiomycota	yes	yes	Fungi	Eukaryota;Amorphea;Obazoa;Opisthokonta;Nucletmycea;Fungi;'core Fungi';Blastocladiomycota;Blastocladiales;Allomyces;Allomyces macrogynus;strain ATCC-38327	Eukaryota;Panpodiada;Podiata;Amorphea;Obazoa;Opisthokonta;Nucletmycea;Fungi;EP00129_Allomyces_macrogynus	no	28583	ftp://ftp.ncbi.nlm.nih.gov/genomes/all/GCA/000/151/295/GCA_000151295.1_A_macrogynus_V3/GCA_000151295.1_A_macrogynus_V3_protein.faa.gz	A_macrogynus_V3			10.1016/j.tig.2007.01.005	none	genome			19447	9381744	49	482.4	6944	Fungi incertae sedis	Fungi incertae sedis	Allomyces macrogynus (strain ATCC 38327)	578462	16492	84.80%	436	62	365	83	282	9	427
EP00130	included		included	included	Batrachochytrium_dendrobatidis	Batrachochytrium_dendrobatidis	JAM81	Batrachochytrium dendrobatidis	Batrachochytrium dendrobatidis JAM81		Batrachochytrium	dendrobatidis	Opisthokonta	Fungi	Chytridiomycota	yes	yes	Fungi	Eukaryota;Amorphea;Obazoa;Opisthokonta;Nucletmycea;Fungi;'core Fungi';Chytridiomycota;Chytridiomycetes;Rhizophydiales;Batrachochytrium;Batrachochytrium dendrobatidis;strain JAM81	Eukaryota;Panpodiada;Podiata;Amorphea;Obazoa;Opisthokonta;Nucletmycea;Fungi;EP00130_Batrachochytrium_dendrobatidis	no	109871	ftp://ftp.ncbi.nlm.nih.gov/genomes/all/GCF/000/203/795/GCF_000203795.1_v1.0/GCF_000203795.1_v1.0_protein.faa.gz	v1.0			10.1371/journal.ppat.1002338	none	genome			8700	3904006	49	448.7	6976	Chytridiomycota incertae sedis	Batrachochytrium dendrobatidis	Batrachochytrium dendrobatidis	109871	8624	99.13%	2398	2281	116	31	85	1	2397
EP00131	included		included	included	Spizellomyces_punctatus	Spizellomyces_punctatus	DAOM BR117	Spizellomyces punctatus	Spizellomyces punctatus DAOM BR117		Spizellomyces	punctatus	Opisthokonta	Fungi	Chytridiomycota	no	no	Fungi	Eukaryota;Amorphea;Obazoa;Opisthokonta;Nucletmycea;Fungi;'core Fungi';Chytridiomycota;Chytridiomycetes;Spizellomycetales;Spizellomyces;Spizellomyces punctatus;strain DAOM-BR117	Eukaryota;Panpodiada;Podiata;Amorphea;Obazoa;Opisthokonta;Nucletmycea;Fungi;EP00131_Spizellomyces_punctatus	no	109760	ftp://ftp.ncbi.nlm.nih.gov/genomes/all/GCF/000/182/565/GCF_000182565.1_S_punctatus_V1/GCF_000182565.1_S_punctatus_V1_protein.faa.gz	S_punctatus_V1			10.1128/genomeA.00849-16	none	genome			9422	4891304	51	519.1	7024	Chytridiomycota incertae sedis	Spizellomyces punctatus	Spizellomyces punctatus	109760	9239	98.06%	2398	2198	198	104	94	2	2396
EP00132	included		included	included	Gonapodya_prolifera	Gonapodya_prolifera	JEL478	Gonapodya prolifera	Gonapodya prolifera JEL478		Gonapodya	prolifera	Opisthokonta	Fungi	Chytridiomycota	no	no	Fungi	Eukaryota;Amorphea;Obazoa;Opisthokonta;Nucletmycea;Fungi;'core Fungi';Chytridiomycota;Monoblepharidomycetes;Monoblepharidales;Gonapodya;Gonapodya prolifera;strain JEL478	Eukaryota;Panpodiada;Podiata;Amorphea;Obazoa;Opisthokonta;Nucletmycea;Fungi;EP00132_Gonapodya_prolifera	no	1123529	ftp://ftp.ncbi.nlm.nih.gov/genomes/all/GCA/001/574/975/GCA_001574975.1_Ganpr1/GCA_001574975.1_Ganpr1_protein.faa.gz	Ganpr1			10.1093/gbe/evv090	none	genome			13831	5704252	49	412.4	5347	Chytridiomycota incertae sedis	Chytridiomycota incertae sedis	Gonapodya prolifera (strain JEL478)	1344416	9161	66.24%	2398	2036	215	41	174	147	2251
EP00133	included		included	included	Fusarium_graminearum	Fusarium_graminearum	PH-1	Fusarium graminearum	Fusarium graminearum PH-1		Fusarium	graminearum	Opisthokonta	Fungi	Ascomycota	no	no	Fungi	Eukaryota;Amorphea;Obazoa;Opisthokonta;Nucletmycea;Fungi;'core Fungi';Dikarya;Ascomycota;'saccharomyceta';Pezizomycotina;'leotiomyceta';'sordariomyceta';Sordariomycetes;Fusarium;Fusarium graminearum;strain PH-1	Eukaryota;Panpodiada;Podiata;Amorphea;Obazoa;Opisthokonta;Nucletmycea;Fungi;EP00133_Fusarium_graminearum	no	5518	ftp://ftp.ncbi.nlm.nih.gov/genomes/all/GCF/000/240/135/GCF_000240135.3_ASM24013v3/GCF_000240135.3_ASM24013v3_protein.faa.gz	ASM24013v3			10.1186/s12864-016-3371-1	none	genome			13313	5934953	29	445.8	11197	Fusarium	Fusarium sambucinum species complex	Gibberella zeae	5518	12351	92.77%	7916	7689	167	63	104	60	7856
EP00134	included		included	included	Neurospora_crassa	Neurospora_crassa	OR74A	Neurospora crassa	Neurospora crassa OR74A		Neurospora	crassa	Opisthokonta	Fungi	Ascomycota	yes	yes	Fungi	Eukaryota;Amorphea;Obazoa;Opisthokonta;Nucletmycea;Fungi;'core Fungi';Dikarya;Ascomycota;'saccharomyceta';Pezizomycotina;'leotiomyceta';'sordariomyceta';Sordariomycetes;Neurospora;Neurospora crassa;strain OR74A	Eukaryota;Panpodiada;Podiata;Amorphea;Obazoa;Opisthokonta;Nucletmycea;Fungi;EP00134_Neurospora_crassa	no	5141	ftp://ftp.ncbi.nlm.nih.gov/genomes/all/GCF/000/182/925/GCF_000182925.2_NC12/GCF_000182925.2_NC12_protein.faa.gz	NC12			10.1038/nature01554	none	genome			10812	5632514	24	521	10739	Sordariales	Neurospora	Neurospora	5140	10068	93.12%	5053	4402	647	641	6	4	5049
EP00135	included		included	included	Aspergillus_nidulans	Aspergillus_nidulans	FGSC A4	Aspergillus nidulans	Aspergillus nidulans FGSC A4		Aspergillus	nidulans	Opisthokonta	Fungi	Ascomycota	yes	yes	Fungi	Eukaryota;Amorphea;Obazoa;Opisthokonta;Nucletmycea;Fungi;'core Fungi';Dikarya;Ascomycota;'saccharomyceta';Pezizomycotina;'leotiomyceta';Eurotiomycetes;Aspergillus;Aspergillus nidulans;strain FGSC-A4	Eukaryota;Panpodiada;Podiata;Amorphea;Obazoa;Opisthokonta;Nucletmycea;Fungi;EP00135_Aspergillus_nidulans	no	162425	ftp://ftp.ncbi.nlm.nih.gov/genomes/all/GCF/000/149/205/GCF_000149205.2_ASM14920v2/GCF_000149205.2_ASM14920v2_protein.faa.gz	ASM14920v2			10.1038/nature04341,10.1016/j.fgb.2008.12.003	none	genome			9556	5073773	16	531	7214	Aspergillus	Aspergillus subgen. Nidulantes	Emericella nidulans	162425	9442	98.81%	6568	5693	185	25	160	690	5878
EP00136	included		included	included	Aspergillus_niger	Aspergillus_niger	CBS 513.88	Aspergillus niger	Aspergillus niger CBS 513.88		Aspergillus	niger	Opisthokonta	Fungi	Ascomycota	no	no	Fungi	Eukaryota;Amorphea;Obazoa;Opisthokonta;Nucletmycea;Fungi;'core Fungi';Dikarya;Ascomycota;'saccharomyceta';Pezizomycotina;'leotiomyceta';Eurotiomycetes;Aspergillus;Aspergillus niger;strain CBS-513.88	Eukaryota;Panpodiada;Podiata;Amorphea;Obazoa;Opisthokonta;Nucletmycea;Fungi;EP00136_Aspergillus_niger	no	5061	ftp://ftp.ncbi.nlm.nih.gov/genomes/all/GCF/000/002/855/GCF_000002855.3_ASM285v2/GCF_000002855.3_ASM285v2_protein.faa.gz	ASM285v2			10.1038/nbt1282	none	genome			10609	5393737	45	508.4	5476	Aspergillus subgen. Circumdati	Aspergillus niger	Aspergillus brasiliensis (strain CBS 101740 / IMI 381727 / IBT 21946)	767769	10515	99.11%	6720	5990	200	175	25	530	6190
EP00137	included		included	included	Aspergillus_oryzae	Aspergillus_oryzae	3.042	Aspergillus oryzae	Aspergillus oryzae 3.042		Aspergillus	oryzae	Opisthokonta	Fungi	Ascomycota	no	no	Fungi	Eukaryota;Amorphea;Obazoa;Opisthokonta;Nucletmycea;Fungi;'core Fungi';Dikarya;Ascomycota;'saccharomyceta';Pezizomycotina;'leotiomyceta';Eurotiomycetes;Aspergillus;Aspergillus oryzae;strain 3.042	Eukaryota;Panpodiada;Podiata;Amorphea;Obazoa;Opisthokonta;Nucletmycea;Fungi;EP00137_Aspergillus_oryzae	no	5062	ftp://ftp.ncbi.nlm.nih.gov/genomes/all/GCA/000/269/785/GCA_000269785.2_AspOry3042/GCA_000269785.2_AspOry3042_protein.faa.gz	AspOry3042			10.1128/EC.00160-12	none	genome			11397	5361566	35	470.4	6885	Aspergillus subgen. Circumdati	Aspergillus subgen. Circumdati	Aspergillus oryzae (strain ATCC 42149 / RIB 40)	510516	10851	95.21%	6720	6110	170	95	75	440	6280
EP00138	included		included	included	Coccidioides_posadasii	Coccidioides_posadasii	C735 delta SOWgp	Coccidioides posadasii	Coccidioides posadasii C735 delta SOWgp		Coccidioides	posadasii	Opisthokonta	Fungi	Ascomycota	no	no	Fungi	Eukaryota;Amorphea;Obazoa;Opisthokonta;Nucletmycea;Fungi;'core Fungi';Dikarya;Ascomycota;'saccharomyceta';Pezizomycotina;'leotiomyceta';Eurotiomycetes;Coccidioides;Coccidioides posadasii;strain C735-delta-SOWgp	Eukaryota;Panpodiada;Podiata;Amorphea;Obazoa;Opisthokonta;Nucletmycea;Fungi;EP00138_Coccidioides_posadasii	no	199306	ftp://ftp.ncbi.nlm.nih.gov/genomes/all/GCF/000/151/335/GCF_000151335.2_JCVI-cpa1-1.0/GCF_000151335.2_JCVI-cpa1-1.0_protein.faa.gz	JCVI-cpa1-1.0			10.1101/gr.103911.109	none	genome			7227	3774314	25	522.3	8030	Onygenales	Coccidioides	Onygenaceae	33184	7139	98.78%	4774	4693	18	4	14	63	4711
EP00139	included		included	included	Candida_albicans	Candida_albicans	SC5314	Candida albicans	Candida albicans SC5314		Candida	albicans	Opisthokonta	Fungi	Ascomycota	no	no	Fungi	Eukaryota;Amorphea;Obazoa;Opisthokonta;Nucletmycea;Fungi;'core Fungi';Dikarya;Ascomycota;'saccharomyceta';Saccharomycotina;Debaryomycetaceae;Candida;Candida albicans;strain SC5314	Eukaryota;Panpodiada;Podiata;Amorphea;Obazoa;Opisthokonta;Nucletmycea;Fungi;EP00139_Candida_albicans	no	5476	ftp://ftp.ncbi.nlm.nih.gov/genomes/all/GCF/000/182/965/GCF_000182965.3_ASM18296v3/GCF_000182965.3_ASM18296v3_protein.faa.gz	ASM18296v3			10.1073/pnas.0401648101	none	genome			6030	2979179	31	494.1	5035	Debaryomycetaceae	Candida albicans	Candida albicans	5476	5881	97.53%	4348	4166	167	20	147	15	4333
EP00140	included		included	included	Debaryomyces_hansenii	Debaryomyces_hansenii	CBS767	Debaryomyces hansenii	Debaryomyces hansenii CBS767		Debaryomyces	hansenii	Opisthokonta	Fungi	Ascomycota	no	no	Fungi	Eukaryota;Amorphea;Obazoa;Opisthokonta;Nucletmycea;Fungi;'core Fungi';Dikarya;Ascomycota;'saccharomyceta';Saccharomycotina;Debaryomycetaceae;Debaryomyces;Debaryomyces hansenii;strain CBS767	Eukaryota;Panpodiada;Podiata;Amorphea;Obazoa;Opisthokonta;Nucletmycea;Fungi;EP00140_Debaryomyces_hansenii	no	4959	ftp://ftp.ncbi.nlm.nih.gov/genomes/all/GCF/000/006/445/GCF_000006445.2_ASM644v2/GCF_000006445.2_ASM644v2_protein.faa.gz	ASM644v2			10.1038/nature02579	none	genome			6286	3006158	30	478.2	4999	Debaryomycetaceae	Debaryomycetaceae	Debaryomyces hansenii (strain ATCC 36239 / CBS 767 / BCRC 21394 / JCM 1990 / NBRC 0083 / IGC 2968)	284592	5637	89.68%	4348	4170	134	18	116	44	4304
EP00141	included		included	included	Yarrowia_lipolytica	Yarrowia_lipolytica	CLIB122	Yarrowia lipolytica	Yarrowia lipolytica CLIB99		Yarrowia	lipolytica	Opisthokonta	Fungi	Ascomycota	yes	yes	Fungi	Eukaryota;Amorphea;Obazoa;Opisthokonta;Nucletmycea;Fungi;'core Fungi';Dikarya;Ascomycota;'saccharomyceta';Saccharomycotina;Dipodascaceae;Yarrowia;Yarrowia lipolytica;strain CLIB122	Eukaryota;Panpodiada;Podiata;Amorphea;Obazoa;Opisthokonta;Nucletmycea;Fungi;EP00141_Yarrowia_lipolytica	no	4952	ftp://ftp.ncbi.nlm.nih.gov/genomes/all/GCF/000/002/525/GCF_000002525.2_ASM252v1/GCF_000002525.2_ASM252v1_protein.faa.gz	ASM252v1			10.1038/nature02579	none	genome			6472	3148702	15	486.5	6538	Saccharomycetales	Saccharomycetales	Yarrowia lipolytica (strain CLIB 122 / E 150)	284591	5308	82.01%	3019	2682	112	25	87	225	2794
EP00142	included		included	included	Kluyveromyces_lactis	Kluyveromyces_lactis	CLIB210	Kluyveromyces lactis	Kluyveromyces lactis CLIB210		Kluyveromyces	lactis	Opisthokonta	Fungi	Ascomycota	no	no	Fungi	Eukaryota;Amorphea;Obazoa;Opisthokonta;Nucletmycea;Fungi;'core Fungi';Dikarya;Ascomycota;'saccharomyceta';Saccharomycotina;Saccharomycetaceae;Kluyveromyces;Kluyveromyces lactis;strain CLIB210	Eukaryota;Panpodiada;Podiata;Amorphea;Obazoa;Opisthokonta;Nucletmycea;Fungi;EP00142_Kluyveromyces_lactis	no	28985	ftp://ftp.ncbi.nlm.nih.gov/genomes/all/GCF/000/002/515/GCF_000002515.2_ASM251v1/GCF_000002515.2_ASM251v1_protein.faa.gz	ASM251v1			10.1038/nature02579	none	genome			5085	2462503	39	484.3	4915	Saccharomycetaceae	Saccharomycetaceae	Kluyveromyces lactis (strain ATCC 8585 / CBS 2359 / DSM 70799 / NBRC 1267 / NRRL Y-1140 / WM37)	284590	4788	94.16%	3653	3529	62	12	50	62	3591
EP00143	included		included	included	Candida_glabrata	Candida_glabrata	CBS138	Candida glabrata	Candida glabrata CBS138		Candida	glabrata	Opisthokonta	Fungi	Ascomycota	no	no	Fungi	Eukaryota;Amorphea;Obazoa;Opisthokonta;Nucletmycea;Fungi;'core Fungi';Dikarya;Ascomycota;'saccharomyceta';Saccharomycotina;Saccharomycetaceae;Nakaseomyces;Candida glabrata;strain CBS138	Eukaryota;Panpodiada;Podiata;Amorphea;Obazoa;Opisthokonta;Nucletmycea;Fungi;EP00143_Candida_glabrata	no		ftp://ftp.ncbi.nlm.nih.gov/genomes/all/GCF/000/002/545/GCF_000002545.3_ASM254v2/GCF_000002545.3_ASM254v2_protein.faa.gz	ASM254v2			10.1038/nature02579	none	genome			5213	2638384	34	506.1	4880	Saccharomycetaceae	65)	Candida glabrata (strain ATCC 2001 / CBS 138 / JCM 3761 / NBRC 0622 / NRRL Y-65)	284593	4954	95.03%	3653	3355	266	72	194	32	3621
EP00144	included		included	included	Saccharomyces_cerevisiae	Saccharomyces_cerevisiae	S288C	Saccharomyces cerevisiae	Saccharomyces cerevisiae S288C		Saccharomyces	cerevisiae	Opisthokonta	Fungi	Ascomycota	yes	yes	Fungi	Eukaryota;Amorphea;Obazoa;Opisthokonta;Nucletmycea;Fungi;'core Fungi';Dikarya;Ascomycota;'saccharomyceta';Saccharomycotina;Saccharomycetaceae;Saccharomyces;Saccharomyces cerevisiae;strain S288C	Eukaryota;Panpodiada;Podiata;Amorphea;Obazoa;Opisthokonta;Nucletmycea;Fungi;EP00144_Saccharomyces_cerevisiae	no	4932	ftp://ftp.ncbi.nlm.nih.gov/genomes/all/GCF/000/146/045/GCF_000146045.2_R64/GCF_000146045.2_R64_protein.faa.gz	R64			10.1126/science.274.5287.546	none	genome			6002	2931506	16	488.4	4910	Saccharomycetaceae	Saccharomyces cerevisiae	Saccharomyces cerevisiae (strain ATCC 204508 / S288c)	559292	5669	94.45%	3653	3304	349	33	316	0	3653
EP00145	included		included	included	Schizosaccharomyces_pombe	Schizosaccharomyces_pombe	Urs Leupold 972h-	Schizosaccharomyces pombe	Schizosaccharomyces pombe Urs Leupold 972h-		Schizosaccharomyces	pombe	Opisthokonta	Fungi	Ascomycota	yes	yes	Fungi	Eukaryota;Amorphea;Obazoa;Opisthokonta;Nucletmycea;Fungi;'core Fungi';Dikarya;Ascomycota;Taphrinomycotina;Schizosaccharomyces;Schizosaccharomyces pombe;strain Urs-Leupold-972h	Eukaryota;Panpodiada;Podiata;Amorphea;Obazoa;Opisthokonta;Nucletmycea;Fungi;EP00145_Schizosaccharomyces_pombe	no	4896	ftp://ftp.ncbi.nlm.nih.gov/genomes/all/GCF/000/002/945/GCF_000002945.1_ASM294v2/GCF_000002945.1_ASM294v2_protein.faa.gz	ASM294v2			10.1038/nature724	none	genome			5132	2381887	24	464.1	4924	Taphrinomycotina	Schizosaccharomyces	Schizosaccharomyces pombe (strain 972 / ATCC 24843)	284812	4863	94.76%	2287	2161	125	16	109	1	2286
EP00146	included		included	included	Coprinopsis_cinerea	Coprinopsis_cinerea	Okayama 7 #130	Coprinopsis cinerea	Coprinopsis cinerea Okayama 7 #130		Coprinopsis	cinerea	Opisthokonta	Fungi	Basidiomycota	no	no	Fungi	Eukaryota;Amorphea;Obazoa;Opisthokonta;Nucletmycea;Fungi;'core Fungi';Dikarya;Basidiomycota;Agaricomycotina;Agaricomycetes;Agaricomycetidae;Agaricales;Psathyrellaceae;Coprinopsis;Coprinopsis cinerea;strain Okayama-7-#130	Eukaryota;Panpodiada;Podiata;Amorphea;Obazoa;Opisthokonta;Nucletmycea;Fungi;EP00146_Coprinopsis_cinerea	no	5346	ftp://ftp.ncbi.nlm.nih.gov/genomes/all/GCF/000/182/895/GCF_000182895.1_CC3/GCF_000182895.1_CC3_protein.faa.gz	CC3			10.1073/pnas.1003391107	none	genome			13356	6166618	27	461.7	4998	Agaricales	Coprinopsis cinerea	Coprinopsis cinerea	5346	13125	98.27%	4520	4082	376	23	353	62	4458
EP00147	included		included	included	Laccaria_bicolor	Laccaria_bicolor	S238N-H82	Laccaria bicolor	Laccaria bicolor S238N-H82		Laccaria	bicolor	Opisthokonta	Fungi	Basidiomycota	no	no	Fungi	Eukaryota;Amorphea;Obazoa;Opisthokonta;Nucletmycea;Fungi;'core Fungi';Dikarya;Basidiomycota;Agaricomycotina;Agaricomycetes;Agaricomycetidae;Agaricales;Tricholomataceae;Laccaria;Laccaria bicolor;strain S238N-H82	Eukaryota;Panpodiada;Podiata;Amorphea;Obazoa;Opisthokonta;Nucletmycea;Fungi;EP00147_Laccaria_bicolor	no	29883	ftp://ftp.ncbi.nlm.nih.gov/genomes/all/GCF/000/143/565/GCF_000143565.1_V1.0/GCF_000143565.1_V1.0_protein.faa.gz	V1.0			10.1038/nature06556	none	genome			18215	6700944	42	367.9	4776	Agaricales	Laccaria bicolor	Laccaria bicolor	29883	12491	68.58%	4520	3476	636	308	328	408	4112
EP00148	included		included	included	Cryptococcus_gattii	Cryptococcus_gattii	CA1873	Cryptococcus gattii	Cryptococcus gattii CA1873	Cryptococcus bacillisporus	Cryptococcus	gattii	Opisthokonta	Fungi	Basidiomycota	no	no	Fungi	Eukaryota;Amorphea;Obazoa;Opisthokonta;Nucletmycea;Fungi;'core Fungi';Dikarya;Basidiomycota;Agaricomycotina;Tremellomycetes;Tremellales;Cryptococcaceae;Cryptococcus;Cryptococcus gattii;strain CA1873	Eukaryota;Panpodiada;Podiata;Amorphea;Obazoa;Opisthokonta;Nucletmycea;Fungi;EP00148_Cryptococcus_gattii	no		ftp://ftp.ncbi.nlm.nih.gov/genomes/all/GCA/000/855/695/GCA_000855695.1_Cryp_gatt_CA1873_V1/GCA_000855695.1_Cryp_gatt_CA1873_V1_protein.faa.gz	Cryp_gatt_CA1873_V1			10.1128/mBio.00868-15	none	genome			6634	3263861	11	492	4955	Tremellomycetes	Cryptococcus	Cryptococcus	5206	6128	92.37%	4142	3977	94	19	75	71	4071
EP00149	included		included	included	Cryptococcus_neoformans	Cryptococcus_neoformans	var. grubii H99	Cryptococcus neoformans	Cryptococcus neoformans var. grubii H99		Cryptococcus	neoformans	Opisthokonta	Fungi	Basidiomycota	yes	yes	Fungi	Eukaryota;Amorphea;Obazoa;Opisthokonta;Nucletmycea;Fungi;'core Fungi';Dikarya;Basidiomycota;Agaricomycotina;Tremellomycetes;Tremellales;Cryptococcaceae;Cryptococcus;Cryptococcus neoformans;strain grubii-H99	Eukaryota;Panpodiada;Podiata;Amorphea;Obazoa;Opisthokonta;Nucletmycea;Fungi;EP00149_Cryptococcus_neoformans	no	5207	ftp://ftp.ncbi.nlm.nih.gov/genomes/all/GCF/000/149/245/GCF_000149245.1_CNA3/GCF_000149245.1_CNA3_protein.faa.gz	CNA3			10.1371/journal.pgen.1004261	none	genome			7826	4093419	38	523.1	4971	Tremellomycetes	Cryptococcus	Cryptococcus neoformans var. neoformans serotype D (strain JEC21 / ATCC MYA-565)	214684	7189	91.86%	4142	3705	409	321	88	28	4114
EP00150	included		included	included	Ustilago_maydis	Ustilago_maydis	521	Ustilago maydis	Ustilago maydis 521		Ustilago	maydis	Opisthokonta	Fungi	Basidiomycota	yes	yes	Fungi	Eukaryota;Amorphea;Obazoa;Opisthokonta;Nucletmycea;Fungi;'core Fungi';Dikarya;Basidiomycota;Ustilaginomycotina;Ustilaginomycetes;Ustilaginales;Ustilaginaceae;Ustilago;Ustilago maydis;strain 521	Eukaryota;Panpodiada;Podiata;Amorphea;Obazoa;Opisthokonta;Nucletmycea;Fungi;EP00150_Ustilago_maydis	no	5270	ftp://ftp.ncbi.nlm.nih.gov/genomes/all/GCF/000/328/475/GCF_000328475.2_Umaydis521_2.0/GCF_000328475.2_Umaydis521_2.0_protein.faa.gz	Umaydis521_2.0			10.1038/nature05248	none	genome			6782	3999647	25	589.7	5431	Ustilaginomycotina	Ustilago	Ustilago maydis (strain 521 / FGSC 9021)	237631	6265	92.38%	2551	2488	50	35	15	13	2538
EP00151	included		included	included	Rhizophagus_irregularis	Rhizophagus_irregularis	DAOM 181602	Rhizophagus irregularis	Rhizophagus irregularis DAOM 181602=DAOM 197198		Rhizophagus	irregularis	Opisthokonta	Fungi	Mucoromycota	yes	yes	Fungi	Eukaryota;Amorphea;Obazoa;Opisthokonta;Nucletmycea;Fungi;'core Fungi';Mucoromycota;Glomeromycotina;Glomerales;Glomeraceae;Rhizophagus;Rhizophagus irregularis;strain DAOM-181602	Eukaryota;Panpodiada;Podiata;Amorphea;Obazoa;Opisthokonta;Nucletmycea;Fungi;EP00151_Rhizophagus_irregularis	no	588596	ftp://ftp.ncbi.nlm.nih.gov/genomes/all/GCF/000/439/145/GCF_000439145.1_ASM43914v3/GCF_000439145.1_ASM43914v3_protein.faa.gz	ASM43914v3			10.1073/pnas.1313452110	none	genome			26147	8526956	49	326.1	5482	Mucoromycota	Mucoromycota	Rhizophagus irregularis (strain DAOM 197198w)	1432141	13664	52.26%	3190	2300	208	122	86	682	2508
EP00152	included		included	included	Rhizopus_delemar	Rhizopus_delemar	RO3	Rhizopus delemar	Rhizopus delemar RO3		Rhizopus	delemar	Opisthokonta	Fungi	Mucoromycota	yes	yes	Fungi	Eukaryota;Amorphea;Obazoa;Opisthokonta;Nucletmycea;Fungi;'core Fungi';Mucoromycota;Mucoromycotina;Mucorales;Mucorineae;Rhizopodaceae;Rhizopus;Rhizopus delemar;strain RO3	Eukaryota;Panpodiada;Podiata;Amorphea;Obazoa;Opisthokonta;Nucletmycea;Fungi;EP00152_Rhizopus_delemar	no	936053	ftp://ftp.ncbi.nlm.nih.gov/genomes/all/GCA/000/149/305/GCA_000149305.1_RO3/GCA_000149305.1_RO3_protein.faa.gz	RO3			10.1371/journal.pgen.1000549	none	genome			17459	5971044	29	342	5940	Mucorineae	Rhizopus	Rhizopus	4842	17191	98.46%	5622	4482	1140	813	327	0	5622
EP00153	included		included	included	Phycomyces_blakesleeanus	Phycomyces_blakesleeanus	NRRL 1555(-)	Phycomyces blakesleeanus	Phycomyces blakesleeanus NRRL 1555(-)		Phycomyces	blakesleeanus	Opisthokonta	Fungi	Mucoromycota	no	no	Fungi	Eukaryota;Amorphea;Obazoa;Opisthokonta;Nucletmycea;Fungi;'core Fungi';Mucoromycota;Mucoromycotina;Mucorales;Phycomycetaceae;Phycomyces;Phycomyces blakesleeanus;strain NRRL-1555(-)	Eukaryota;Panpodiada;Podiata;Amorphea;Obazoa;Opisthokonta;Nucletmycea;Fungi;EP00153_Phycomyces_blakesleeanus	no	4837	ftp://ftp.ncbi.nlm.nih.gov/genomes/all/GCF/001/638/985/GCF_001638985.1_Phybl2/GCF_001638985.1_Phybl2_protein.faa.gz	Phybl2			10.1016/j.cub.2016.04.038	none	genome			16543	5836729	49	352.8	4633	Mucorales	Phycomyces blakesleeanus	Phycomyces blakesleeanus	4837	12045	72.81%	4335	3341	817	160	657	177	4158
EP00154	included		included	included	Conidiobolus_coronatus	Conidiobolus_coronatus	NRRL 28638	Conidiobolus coronatus	Conidiobolus coronatus NRRL 28638		Conidiobolus	coronatus	Opisthokonta	Fungi	Zoopagomycota	yes	yes	Fungi	Eukaryota;Amorphea;Obazoa;Opisthokonta;Nucletmycea;Fungi;'core Fungi';Zoopagomycota;Entomophthoromycotina;Entomophthorales;Ancylistaceae;Conidiobolus;Conidiobolus coronatus;strain NRRL-28638	Eukaryota;Panpodiada;Podiata;Amorphea;Obazoa;Opisthokonta;Nucletmycea;Fungi;EP00154_Conidiobolus_coronatus	no	34488	ftp://ftp.ncbi.nlm.nih.gov/genomes/all/GCA/001/566/745/GCA_001566745.1_Conidiobolus_coronatus_NRRL28638/GCA_001566745.1_Conidiobolus_coronatus_NRRL28638_protein.faa.gz	Conidiobolus coronatus NRRL28638			10.1093/gbe/evv090	none	genome			10572	3653641	49	345.6	4552	Fungi incertae sedis	Fungi incertae sedis	Conidiobolus coronatus (strain ATCC 28846 / CBS 209.66 / NRRL 28638)	796925	6576	62.20%	436	350	62	15	47	24	412
EP00155	included		included	included	Edhazardia_aedis	Edhazardia_aedis	USNM 41457	Edhazardia aedis	Edhazardia aedis USNM 41457		Edhazardia	aedis	Opisthokonta	Fungi	Microsporidia	no	no	Fungi	Eukaryota;Amorphea;Obazoa;Opisthokonta;Nucletmycea;Fungi;'cryptomycota';Microsporidia;'canonical microsporidia';Culicosporidae;Edhazardia;Edhazardia aedis;strain USNM-41457	Eukaryota;Panpodiada;Podiata;Amorphea;Obazoa;Opisthokonta;Nucletmycea;Fungi;EP00155_Edhazardia_aedis	no	70536	ftp://ftp.ncbi.nlm.nih.gov/genomes/all/GCA/000/230/595/GCA_000230595.3_Edha_aedis_V4b/GCA_000230595.3_Edha_aedis_V4b_protein.faa.gz	Edha_aedis_V4b			10.1038/ncomms8121	none	genome			4190	1478602	45	352.9	4121	Microsporidia	Microsporidia incertae sedis	Edhazardia aedis (strain USNM 41457)	1003232	1547	36.92%	595	541	21	5	16	33	562
EP00156	included		included	included	Nosema_bombycis	Nosema_bombycis	CQ1	Nosema bombycis	Nosema bombycis CQ1		Nosema	bombycis	Opisthokonta	Fungi	Microsporidia	no	no	Fungi	Eukaryota;Amorphea;Obazoa;Opisthokonta;Nucletmycea;Fungi;'cryptomycota';Microsporidia;'canonical microsporidia';Nosematidae;Nosema;Nosema bombycis;strain CQ1	Eukaryota;Panpodiada;Podiata;Amorphea;Obazoa;Opisthokonta;Nucletmycea;Fungi;EP00156_Nosema_bombycis	no	27978	ftp://ftp.ncbi.nlm.nih.gov/genomes/all/GCA/000/383/075/GCA_000383075.1_NosBomCQ1_v1.0/GCA_000383075.1_NosBomCQ1_v1.0_protein.faa.gz	NosBomCQ1_v1.0			10.1186/1471-2164-14-186	none	genome			4468	1109489	49	248.3	1871	Apansporoblastina	Nosema	Nosema bombycis (strain CQ1 / CVCC 102059)	578461	2551	57.09%	818	397	348	114	234	73	745
EP00157	included		included	included	Rozella_allomycis	Rozella_allomycis	CSF55	Rozella allomycis	Rozella allomycis CSF55		Rozella	allomycis	Opisthokonta	Fungi	Rozellida	yes	yes	Fungi	Eukaryota;Amorphea;Obazoa;Opisthokonta;Nucletmycea;Fungi;'cryptomycota';Rozellida;Rozella;Rozella allomycis;strain CSF55	Eukaryota;Panpodiada;Podiata;Amorphea;Obazoa;Opisthokonta;Nucletmycea;Fungi;EP00157_Rozella_allomycis	no	281847	ftp://ftp.ncbi.nlm.nih.gov/genomes/all/GCA/000/442/015/GCA_000442015.1_Rozella_k41_t100/GCA_000442015.1_Rozella_k41_t100_protein.faa.gz	Rozella_k41_t100			10.1016/j.cub.2013.06.057	none	genome			6350	2473715	41	389.6	5289	Fungi incertae sedis	Fungi incertae sedis	Rozella allomycis (strain CSF55)	988480	3635	57.24%	436	358	38	6	32	40	396
EP00158	included		included	included	Paraphelidium_tribonemae	Paraphelidium_tribonemae	X-108	Paraphelidium tribonemae	Paraphelidium tribonemae		Paraphelidium	tribonemae	Opisthokonta	Fungi	Aphelidea	yes	yes	Fungi	Eukaryota;Amorphea;Obazoa;Opisthokonta;Nucletmycea;Fungi;Aphelidea;Paraphelidium;Paraphelidium tribonemae;strain X-108	Eukaryota;Panpodiada;Podiata;Amorphea;Obazoa;Opisthokonta;Nucletmycea;Fungi;EP00158_Paraphelidium_tribonemae	no		https://doi.org/10.6084/m9.figshare.7339469.v1	Version 1.5			10.1038/s42003-018-0235-z	none	transcriptome			10439	4680531	99	448.4	4557	Fungi incertae sedis	Fungi incertae sedis	Fungi incertae sedis	112252	8539	81.80%	436	249	151	151	0	36	400
EP00159	included		included	included	Fonticula_alba	Fonticula_alba	ATCC 38817	Fonticula alba	Fonticula alba ATCC 38817		Fonticula	alba	Opisthokonta	Rotosphaerida	Fonticula	yes	yes	Rotosphaerida	Eukaryota;Amorphea;Obazoa;Opisthokonta;Nucletmycea;Rotosphaerida;Fonticula;Fonticula alba;strain ATCC-38817	Eukaryota;Panpodiada;Podiata;Amorphea;Obazoa;Opisthokonta;Nucletmycea;Rotosphaerida;EP00159_Fonticula_alba	no	691883	ftp://ftp.ncbi.nlm.nih.gov/genomes/all/GCF/000/388/065/GCF_000388065.1_Font_alba_ATCC_38817_V2/GCF_000388065.1_Font_alba_ATCC_38817_V2_protein.faa.gz	Font_alba_ATCC_38817_V2			10.1093/molbev/mst241	none	genome			6309	4301689	42	681.8	6752	Opisthokonta	Fonticula alba	Fonticula alba	691883	5447	86.34%	1417	920	150	75	75	347	1070
EP00160	included		included	included	Parvularia_atlantis	Parvularia_atlantis	ATCC 50694	Parvularia atlantis	Parvularia atlantis ATCC 50694	Nuclearia sp.	Parvularia	atlantis	Opisthokonta	Rotosphaerida	Parvularia	yes	yes	Rotosphaerida	Eukaryota;Amorphea;Obazoa;Opisthokonta;Nucletmycea;Rotosphaerida;Parvularia;Parvularia atlantis;strain ATCC-50694	Eukaryota;Panpodiada;Podiata;Amorphea;Obazoa;Opisthokonta;Nucletmycea;Rotosphaerida;EP00160_Parvularia_atlantis	no	1993908	https://figshare.com/articles/Nuclearia_sp_ATCC_50694_-_Transcriptome/3898485	a-Unigene Version 4			10.1016/j.cub.2015.07.053	none	transcriptome			22303	6653034	99	298.3	3306	Opisthokonta	Opisthokonta	Eukaryota	2759	8461	37.94%	1417	946	335	325	10	136	1281
EP00161	included		included	included	Ancyromonas_sigmoides	Ancyromonas_sigmoides	CCAP 1958/3	Ancyromonas sigmoides	Ancyromonas sigmoides CCAP 1958/3		Ancyromonas	sigmoides	Ancyromonadida	Ancyromonadida	Ancyromonadida	yes	yes	Ancyromonadida	Eukaryota;Ancyromonadida;Ancyromonadidae;Ancyromonas;Ancyromonas sigmoides;strain CCAP-1958/3	Eukaryota;Ancyromonadida;EP00161_Ancyromonas_sigmoides	no	85707	https://trace.ncbi.nlm.nih.gov/Traces/sra/?run=SRR5997436	Ancyromonas sigmoides CCAP 1958/3 transcriptome			10.1093/gbe/evy014	assemble mRNA,translate mRNA	transcriptome			27616	7837460	85	283.8	4801	Eukaryota	Eukaryota	Eukaryota	2759	18956	68.64%	988	389	342	330	12	257	731
EP00162	included		included	included	Nutomonas_longa	Nutomonas_longa	CCAP 1958/5	Nutomonas longa	Nutomonas longa CCAP 1958/5		Nutomonas	longa	Ancyromonadida	Ancyromonadida	Ancyromonadida	yes	yes	Ancyromonadida	Eukaryota;Ancyromonadida;Ancyromonadidae;Nutomonas;Nutomonas longa;strain CCAP-1958/5	Eukaryota;Ancyromonadida;EP00162_Nutomonas_longa	no	1246795	https://figshare.com/articles/Transcriptome_-_Nutomonas_longa/4560862	trinity_assembly Version 3			10.1016/j.cub.2015.07.053	none	transcriptome			25316	7564044	99	298.8	3472	Eukaryota	Eukaryota	Eukaryota	2759	9992	39.47%	988	513	319	292	27	156	832
EP00163	included		included	included	Fabomonas_tropica	Fabomonas_tropica	NYK3C	Fabomonas tropica	Fabomonas tropica NYK3C		Fabomonas	tropica	Ancyromonadida	Ancyromonadida	Ancyromonadida	yes	yes	Ancyromonadida	Eukaryota;Ancyromonadida;Fabomonas;Fabomonas tropica;strain NYK3C	Eukaryota;Ancyromonadida;EP00163_Fabomonas_tropica	no	1246791	https://trace.ncbi.nlm.nih.gov/Traces/sra/?run=SRR5997437	Fabomonas tropica NYK3C transcriptome			10.1093/gbe/evy014	assemble mRNA,translate mRNA	transcriptome			34935	9660807	85	276.5	10770	Eukaryota	Eukaryota	Eukaryota	2759	11580	33.15%	988	393	430	410	20	165	823
EP00164	included		included	included	Ancoracysta_twista	Ancoracysta_twista	TD-1	Ancoracysta twista	Ancoracysta twista TD-1		Ancoracysta	twista	Ancoracysta	Ancoracysta	Ancoracysta	yes	yes	Provora	Eukaryota;Diaphoretickes;Haptista;Ancoracysta;Ancoracysta twista;strain TD-1	Eukaryota;Diaphoretickes;HPHTSAR;PTSAR;Provora;EP00164_Ancoracysta_twista	no	2044563	ftp://ftp.ncbi.nlm.nih.gov/sra/wgs_aux/GF/YU/GFYU01/GFYU01.1.fsa_nt.gz	GFYU01000000			10.1016/j.cub.2017.10.051	translate mRNA	transcriptome			38623	9000609	86	233	2835	Eukaryota	Eukaryota	Metakinetoplastina	2704647	12973	33.59%	988	429	485	455	30	74	914
EP00165	included		included	included	Cyanidioschyzon_merolae	Cyanidioschyzon_merolae	10D	Cyanidioschyzon merolae	Cyanidioschyzon merolae 10D		Cyanidioschyzon	merolae	Rhodophyta	Cyanidiales	Cyanidiales	yes	yes	Rhodophyta	Eukaryota;Diaphoretickes;Archaeplastida;'PRR clade';Rhodophyta;Cyanidiales;Cyanidioschyzon;Cyanidioschyzon merolae;strain 10D	Eukaryota;Diaphoretickes;Arcryptista;Archaeplastida;PRR_clade;RR_clade;Rhodophyta;EP00165_Cyanidioschyzon_merolae	no	45157	ftp://ftp.ncbi.nlm.nih.gov/genomes/all/GCF/000/091/205/GCF_000091205.1_ASM9120v1/GCF_000091205.1_ASM9120v1_protein.faa.gz	ASM9120v1			10.1038/nature02398	none	genome			4803	2475871	25	515.5	6020	Eukaryota	Cyanidioschyzon merolae	Cyanidioschyzon merolae	45157	4708	98.02%	988	628	144	10	134	216	772
EP00166	included		included	included	Cyanidium_caldarium	Cyanidium_caldarium	Tilden_Geitler	Cyanidium caldarium	Cyanidium caldarium Tilden_Geitler		Cyanidium	caldarium	Rhodophyta	Cyanidiales	Cyanidiales	no	no	Rhodophyta	Eukaryota;Diaphoretickes;Archaeplastida;'PRR clade';Rhodophyta;Cyanidiales;Cyanidium;Cyanidium caldarium;strain Tilden_Geitler	Eukaryota;Diaphoretickes;Arcryptista;Archaeplastida;PRR_clade;RR_clade;Rhodophyta;EP00166_Cyanidium_caldarium	no	2771	http://cyanophora.rutgers.edu/redEST/redESTs.tar.gz	Cyanidium.protein			10.1111/jpy.12294	none	genome			6520	2194670	12	336.6	2557	Eukaryota	Cyanidiaceae	Cyanidiaceae	265316	4715	72.32%	988	284	34	31	3	670	318
EP00167	included		included	included	Galdieria_sulphuraria	Galdieria_sulphuraria	074W	Galdieria sulphuraria	Galdieria sulphuraria 074W		Galdieria	sulphuraria	Rhodophyta	Cyanidiales	Cyanidiales	yes	yes	Rhodophyta	Eukaryota;Diaphoretickes;Archaeplastida;'PRR clade';Rhodophyta;Cyanidiales;Galdieria;Galdieria sulphuraria;strain 074W	Eukaryota;Diaphoretickes;Arcryptista;Archaeplastida;PRR_clade;RR_clade;Rhodophyta;EP00167_Galdieria_sulphuraria	no	130081	ftp://ftp.ncbi.nlm.nih.gov/genomes/all/GCF/000/341/285/GCF_000341285.1_ASM34128v1/GCF_000341285.1_ASM34128v1_protein.faa.gz	ASM34128v1			10.1126/science.1231707	none	genome			7174	3008406	4	419.3	5016	Eukaryota	Galdieria sulphuraria	Galdieria sulphuraria	130081	4863	67.79%	988	628	245	78	167	115	873
EP00168	included		included	included	Porphyra_purpurea	Porphyra_purpurea	CCAP 1379/4	Porphyra purpurea	Porphyra purpurea CCAP 1379/4		Porphyra	purpurea	Rhodophyta	Eurhodophytina	Bangiales	yes	yes	Rhodophyta	Eukaryota;Diaphoretickes;Archaeplastida;'PRR clade';Rhodophyta;Eurhodophytina;Bangiales;Porphyra;Porphyra purpurea;strain CCAP-1379/4	Eukaryota;Diaphoretickes;Arcryptista;Archaeplastida;PRR_clade;RR_clade;Rhodophyta;EP00168_Porphyra_purpurea	no	2787	https://www.ncbi.nlm.nih.gov/sra/?term=txid2787[Organism:noexp]	Porphyra purpurea EST project			10.1111/j.1529-8817.2012.01229.x	assemble mRNA,translate mRNA	transcriptome			21879	6160349	89	281.6	3280	Eukaryota	Rhodophyta	Rhodophyta	2763	17605	80.47%	988	236	408	398	10	344	644
EP00169	included		included	included	Porphyra_umbilicalis	Porphyra_umbilicalis	Schoodic Point	Porphyra umbilicalis	Porphyra umbilicalis Schoodic Point		Porphyra	umbilicalis	Rhodophyta	Eurhodophytina	Bangiales	no	no	Rhodophyta	Eukaryota;Diaphoretickes;Archaeplastida;'PRR clade';Rhodophyta;Eurhodophytina;Bangiales;Porphyra;Porphyra umbilicalis;strain Schoodic-Point	Eukaryota;Diaphoretickes;Arcryptista;Archaeplastida;PRR_clade;RR_clade;Rhodophyta;EP00169_Porphyra_umbilicalis	no	2786	ftp://ftp.ncbi.nlm.nih.gov/genomes/all/GCA/002/049/455/GCA_002049455.2_P_umbilicalis_v1/GCA_002049455.2_P_umbilicalis_v1_protein.faa.gz	v1			10.1073/pnas.1703088114	none	genome			13567	6008440	29	442.9	4583	Eukaryota	Rhodophyta	LUCA	0	11448	84.38%	988	420	103	97	6	465	523
EP00170	included		included	included	Pyropia_yezoensis	Pyropia_yezoensis	U-51	Pyropia yezoensis	Pyropia yezoensis U-51		Pyropia	yezoensis	Rhodophyta	Eurhodophytina	Bangiales	no	no	Rhodophyta	Eukaryota;Diaphoretickes;Archaeplastida;'PRR clade';Rhodophyta;Eurhodophytina;Bangiales;Pyropia;Pyropia yezoensis;strain U-51	Eukaryota;Diaphoretickes;Arcryptista;Archaeplastida;PRR_clade;RR_clade;Rhodophyta;EP00170_Pyropia_yezoensis	no		http://nrifs.fra.affrc.go.jp/cgi-bin/lime_download/lime.cgi?nori_FASTA_AminoAcid	Ver. 1			10.1371/journal.pone.0057122	none	genome			10327	2923984	30	283.1	4550	LUCA	LUCA	LUCA	0	6712	64.99%	51	30	14	10	4	7	44
EP00171	included		included	included	Calliarthron_tuberculosum	Calliarthron_tuberculosum	VIBC	Calliarthron tuberculosum	Calliarthron tuberculosum VIBC		Calliarthron	tuberculosum	Rhodophyta	Eurhodophytina	Florideophyceae	no	no	Rhodophyta	Eukaryota;Diaphoretickes;Archaeplastida;'PRR clade';Rhodophyta;Eurhodophytina;Florideophyceae;Corallinophycidae;Corallinales;Corallinaceae;Calliarthron;Calliarthron tuberculosum;strain VIBC	Eukaryota;Diaphoretickes;Arcryptista;Archaeplastida;PRR_clade;RR_clade;Rhodophyta;EP00171_Calliarthron_tuberculosum	no	48942	http://realdb.algaegenome.org/P.c.t.html#	Calliarthron_tuberculosum_aa			10.1016/j.cub.2011.01.037	none	genome			23961	4493056	7	187.5	2435	Eukaryota	Rhodophyta	Rhodophyta	2763	5075	21.18%	988	378	142	133	9	468	520
EP00172	included		included	included	Hildenbrandia_rubra	Hildenbrandia_rubra	UTEX 2621	Hildenbrandia rubra	Hildenbrandia rubra UTEX 2621		Hildenbrandia	rubra	Rhodophyta	Eurhodophytina	Florideophyceae	no	no	Rhodophyta	Eukaryota;Diaphoretickes;Archaeplastida;'PRR clade';Rhodophyta;Eurhodophytina;Florideophyceae;Hildenbrandiophycidae;Hildenbrandia;Hildenbrandia rubra;strain UTEX-2621	Eukaryota;Diaphoretickes;Arcryptista;Archaeplastida;PRR_clade;RR_clade;Rhodophyta;EP00172_Hildenbrandia_rubra	no	31481	http://cyanophora.rutgers.edu/redEST/redESTs.tar.gz	est			10.1111/jpy.12294	translate mRNA	transcriptome			4693	1840528	86	392.2	3518	Eukaryota	Rhodophyta	Rhodophyta	2763	2672	56.94%	988	418	105	98	7	465	523
EP00173	included		included	included	Palmaria_palmata	Palmaria_palmata	N/A	Palmaria palmata	Palmaria palmata		Palmaria	palmata	Rhodophyta	Eurhodophytina	Florideophyceae	no	no	Rhodophyta	Eukaryota;Diaphoretickes;Archaeplastida;'PRR clade';Rhodophyta;Eurhodophytina;Florideophyceae;Nemaliophycidae;Palmariales;Palmariaceae;Palmaria;Palmaria palmata;strain Reid State Park, Georgetown, ME, USA	Eukaryota;Diaphoretickes;Arcryptista;Archaeplastida;PRR_clade;RR_clade;Rhodophyta;EP00173_Palmaria_palmata	no	2822	http://cyanophora.rutgers.edu/redEST/redESTs.tar.gz	est			10.1111/jpy.12294	translate mRNA	transcriptome			5529	1264011	88	228.6	1047	Eukaryota	Rhodophyta	Rhodophyta	2763	2921	52.83%	988	420	167	159	8	401	587
EP00174	included		included	included	Griffithsia_okiensis	Griffithsia_okiensis	N/A	Griffithsia okiensis	Griffithsia okiensis		Griffithsia	okiensis	Rhodophyta	Eurhodophytina	Florideophyceae	no	no	Rhodophyta	Eukaryota;Diaphoretickes;Archaeplastida;'PRR clade';Rhodophyta;Eurhodophytina;Florideophyceae;Rhodymeniophycidae;Ceramiales;Ceramiaceae;Griffithsia;Griffithsia okiensis;strain Dolsan Island, April 3, 1992	Eukaryota;Diaphoretickes;Arcryptista;Archaeplastida;PRR_clade;RR_clade;Rhodophyta;EP00174_Griffithsia_okiensis	no	291168	https://www.ncbi.nlm.nih.gov/nuccore?LinkName=biosample_nuccore&from_uid=167350	LIBEST_024364			PMID: 18176538	trimseq,translate mRNA,CD-HIT	EST			949	149881	95	157.9	262	Eukaryota	Rhodophyta	Chondrus crispus	2769	528	55.64%	988	93	19	17	2	876	112
EP00175	included		included	included	Furcellaria_lumbricalis	Furcellaria_lumbricalis	Northern Ireland,Atlantic Ocean,Baltic Sea	Furcellaria lumbricalis	Furcellaria lumbricalis Northern Ireland,Atlantic Ocean,Baltic Sea		Furcellaria	lumbricalis	Rhodophyta	Eurhodophytina	Florideophyceae	no	no	Rhodophyta	Eukaryota;Diaphoretickes;Archaeplastida;'PRR clade';Rhodophyta;Eurhodophytina;Florideophyceae;Rhodymeniophycidae;Gigartinales;Furcellariaceae;Furcellaria;Furcellaria lumbricalis	Eukaryota;Diaphoretickes;Arcryptista;Archaeplastida;PRR_clade;RR_clade;Rhodophyta;EP00175_Furcellaria_lumbricalis	yes	28020	https://www.ncbi.nlm.nih.gov/nuccore?LinkName=biosample_nuccore&from_uid=169272,https://www.ncbi.nlm.nih.gov/nuccore?LinkName=biosample_nuccore&from_uid=169271	LIBEST_026199,LIBEST_026198			10.1016/j.jembe.2011.05.006	trimseq,translate mRNA (min length 50),CD-HIT	EST			1625	116861	44	71.9	162	Eukaryota	Rhodophyta	Rhodophyta	2763	290	17.85%	988	92	8	6	2	888	100
EP00176	included		included	included	Chondrus_crispus	Chondrus_crispus	Stackhouse	Chondrus crispus	Chondrus crispus		Chondrus	crispus	Rhodophyta	Eurhodophytina	Florideophyceae	yes	yes	Rhodophyta	Eukaryota;Diaphoretickes;Archaeplastida;'PRR clade';Rhodophyta;Eurhodophytina;Florideophyceae;Rhodymeniophycidae;Gigartinales;Gigartinaceae;Chondrus;Chondrus crispus;strain Stackhouse	Eukaryota;Diaphoretickes;Arcryptista;Archaeplastida;PRR_clade;RR_clade;Rhodophyta;EP00176_Chondrus_crispus	no	2769	ftp://ftp.ncbi.nlm.nih.gov/genomes/all/GCF/000/350/225/GCF_000350225.1_ASM35022v2/GCF_000350225.1_ASM35022v2_protein.faa.gz	ASM35022v2			10.1073/pnas.1221259110	none	genome			9807	3430526	10	349.8	5324	Eukaryota	Chondrus crispus	Chondrus crispus	2769	5186	52.88%	988	619	187	37	150	182	806
EP00177	included		included	included	Eucheuma_denticulatum	Eucheuma_denticulatum	sd	Eucheuma denticulatum	Eucheuma denticulatum sd		Eucheuma	denticulatum	Rhodophyta	Eurhodophytina	Florideophyceae	yes	yes	Rhodophyta	Eukaryota;Diaphoretickes;Archaeplastida;'PRR clade';Rhodophyta;Eurhodophytina;Florideophyceae;Rhodymeniophycidae;Gigartinales;Solieriaceae;Eucheuma;Eucheuma denticulatum;strain sd	Eukaryota;Diaphoretickes;Arcryptista;Archaeplastida;PRR_clade;RR_clade;Rhodophyta;EP00177_Eucheuma_denticulatum	no	305493	https://www.ncbi.nlm.nih.gov/sites/nuccore?term=379657[BioProject]	GFKZ01000000			N/A	translate mRNA	transcriptome			8907	3331038	86	374	5356	Eukaryota	Rhodophyta	Chondrus crispus	2769	4683	52.58%	988	494	182	138	44	312	676
EP00178	included		included	included	Gracilaria_changii	Gracilaria_changii	N/A	Gracilaria changii	Gracilaria changii		Gracilaria	changii	Rhodophyta	Eurhodophytina	Florideophyceae	no	no	Rhodophyta	Eukaryota;Diaphoretickes;Archaeplastida;'PRR clade';Rhodophyta;Eurhodophytina;Florideophyceae;Rhodymeniophycidae;Gracilariales;Gracilariaceae;Gracilaria;Gracilaria changii;strain Morib, Selangor, Malaysia, October 2012	Eukaryota;Diaphoretickes;Arcryptista;Archaeplastida;PRR_clade;RR_clade;Rhodophyta;EP00178_Gracilaria_changii	no	172969	https://www.ncbi.nlm.nih.gov/sra?LinkName=biosample_sra&from_uid=7306656,https://www.ncbi.nlm.nih.gov/sra?LinkName=biosample_sra&from_uid=7306657	GC_UT_1,GC_UT_2			10.1038/srep46563	assemble mRNA,translate mRNA	transcriptome			28382	8357592	84	294.5	5456	Eukaryota	Rhodophyta	Chondrus crispus	2769	680	2.40%	988	221	476	459	17	291	697
EP00179	included		included	included	Madagascaria_erythrocladioides	Madagascaria_erythrocladioides	CCMP3234	Madagascaria erythrocladioides	Madagascaria erythrocladioides CCMP3234	Madagascaria erythrocladoides	Madagascaria	erythrocladioides	Rhodophyta	Proteorhodophytina	Compsopogonophyceae	yes	yes	Rhodophyta	Eukaryota;Diaphoretickes;Archaeplastida;'PRR clade';Rhodophyta;Proteorhodophytina;Compsopogonophyceae;'EMR clade';Madagascaria;Madagascaria erythrocladioides;strain CCMP-3234	Eukaryota;Diaphoretickes;Arcryptista;Archaeplastida;PRR_clade;RR_clade;Rhodophyta;EP00179_Madagascaria_erythrocladioides	no	753684	https://doi.org/10.6084/m9.figshare.12410606	MMETSP1450			10.1371/journal.pbio.1001889,10.1093/molbev/msw209	none	transcriptome		MMETSP – be very careful	32228	7309070	30	226.8	3635	Eukaryota	Rhodophyta	LUCA	0	19551	60.66%	988	399	468	456	12	121	867
EP00180	included		included	included	Rhodochaete_pulchella	Rhodochaete_pulchella	CCMP3232	Rhodochaete pulchella	Rhodochaete pulchella CCMP3232		Rhodochaete	pulchella	Rhodophyta	Proteorhodophytina	Compsopogonophyceae	no	no	Rhodophyta	Eukaryota;Diaphoretickes;Archaeplastida;'PRR clade';Rhodophyta;Proteorhodophytina;Compsopogonophyceae;'EMR clade';Rhodochaete;Rhodochaete pulchella;strain CCMP-3232	Eukaryota;Diaphoretickes;Arcryptista;Archaeplastida;PRR_clade;RR_clade;Rhodophyta;EP00180_Rhodochaete_pulchella	no	867925	http://cyanophora.rutgers.edu/redEST/redESTs.tar.gz	est			10.1111/jpy.12294	translate mRNA	transcriptome			4844	1334279	86	275.4	2779	Eukaryota	Rhodophyta	LUCA	0	2844	58.71%	988	409	147	138	9	432	556
EP00181	included		included	included	Compsopogon_caeruleus	Compsopogon_caeruleus	SAG 36.94	Compsopogon caeruleus	Compsopogon caeruleus SAG 36.94	Compsopogon coeruleus	Compsopogon	caeruleus	Rhodophyta	Proteorhodophytina	Compsopogonophyceae	no	no	Rhodophyta	Eukaryota;Diaphoretickes;Archaeplastida;'PRR clade';Rhodophyta;Proteorhodophytina;Compsopogonophyceae;Compsopogonales;Compsopogon;Compsopogon caeruleus;strain SAG-36.94	Eukaryota;Diaphoretickes;Arcryptista;Archaeplastida;PRR_clade;RR_clade;Rhodophyta;EP00181_Compsopogon_caeruleus	no	31354	https://doi.org/10.6084/m9.figshare.12410606	MMETSP0312			10.1371/journal.pbio.1001889,10.1093/molbev/msw209	none	transcriptome		MMETSP – be very careful	6830	2666796	30	390.5	3941	Eukaryota	Rhodophyta	Eukaryota	2759	3141	45.99%	988	530	111	109	2	347	641
EP00182	included		included	included	Erythrolobus_australicus	Erythrolobus_australicus	CCMP3124	Erythrolobus australicus	Erythrolobus australicus CCMP3124		Erythrolobus	australicus	Rhodophyta	Proteorhodophytina	Porphyridiophyceae	no	no	Rhodophyta	Eukaryota;Diaphoretickes;Archaeplastida;'PRR clade';Rhodophyta;Proteorhodophytina;Porphyridiophyceae;Erythrolobus;Erythrolobus australicus;strain CCMP-3124	Eukaryota;Diaphoretickes;Arcryptista;Archaeplastida;PRR_clade;RR_clade;Rhodophyta;EP00182_Erythrolobus_australicus	no	1077150	https://doi.org/10.6084/m9.figshare.12410606	MMETSP1353			10.1371/journal.pbio.1001889,10.1093/molbev/msw209	none	transcriptome		MMETSP – be very careful	7261	2538543	30	349.6	4537	Eukaryota	Rhodophyta	LUCA	0	3944	54.32%	988	444	102	99	3	442	546
EP00183	included		included	included	Erythrolobus_madagascarensis	Erythrolobus_madagascarensis	CCMP3276	Erythrolobus madagascarensis	Erythrolobus madagascarensis CCMP3276		Erythrolobus	madagascarensis	Rhodophyta	Proteorhodophytina	Porphyridiophyceae	no	no	Rhodophyta	Eukaryota;Diaphoretickes;Archaeplastida;'PRR clade';Rhodophyta;Proteorhodophytina;Porphyridiophyceae;Erythrolobus;Erythrolobus madagascarensis;strain CCMP-3276	Eukaryota;Diaphoretickes;Arcryptista;Archaeplastida;PRR_clade;RR_clade;Rhodophyta;EP00183_Erythrolobus_madagascarensis	no	708628	https://doi.org/10.6084/m9.figshare.12410606	MMETSP1354			10.1371/journal.pbio.1001889,10.1093/molbev/msw209	none	transcriptome		MMETSP – be very careful	7363	2316421	30	314.6	3252	Eukaryota	Rhodophyta	LUCA	0	3817	51.84%	988	422	132	127	5	434	554
EP00184	included		included	included	Porphyridium_aerugineum	Porphyridium_aerugineum	SAG 1380-2	Porphyridium aerugineum	Porphyridium aerugineum SAG 1380-2		Porphyridium	aerugineum	Rhodophyta	Proteorhodophytina	Porphyridiophyceae	yes	yes	Rhodophyta	Eukaryota;Diaphoretickes;Archaeplastida;'PRR clade';Rhodophyta;Proteorhodophytina;Porphyridiophyceae;Porphyridium;Porphyridium aerugineum;strain SAG-1380.2	Eukaryota;Diaphoretickes;Arcryptista;Archaeplastida;PRR_clade;RR_clade;Rhodophyta;EP00184_Porphyridium_aerugineum	no	2792	https://doi.org/10.6084/m9.figshare.12410606	MMETSP0313			10.1371/journal.pbio.1001889,10.1093/molbev/msw209	none	transcriptome		MMETSP – be very careful	8879	2846274	30	320.6	4593	Eukaryota	Rhodophyta	Rhodophyta	2763	4352	49.01%	988	514	172	164	8	302	686
EP00185	included		included	included	Porphyridium_purpureum	Porphyridium_purpureum	CCMP1328	Porphyridium purpureum	Porphyridium purpureum CCMP1328		Porphyridium	purpureum	Rhodophyta	Proteorhodophytina	Porphyridiophyceae	no	no	Rhodophyta	Eukaryota;Diaphoretickes;Archaeplastida;'PRR clade';Rhodophyta;Proteorhodophytina;Porphyridiophyceae;Porphyridium;Porphyridium purpureum;strain CCMP-1328	Eukaryota;Diaphoretickes;Arcryptista;Archaeplastida;PRR_clade;RR_clade;Rhodophyta;EP00185_Porphyridium_purpureum	no	35688	http://porphyra.rutgers.edu/Porphyridium_purpureum_v2_genome_data.zip	v.2			10.1038/ncomms2931	none	genome			9902	5110277	50	516.1	6419	Eukaryota	Rhodophyta	Rhodophyta	2763	5697	57.53%	988	641	171	167	4	176	812
EP00186	included		included	included	Timspurckia_oligopyrenoides	Timspurckia_oligopyrenoides	CCMP3278	Timspurckia oligopyrenoides	Timspurckia oligopyrenoides CCMP3278		Timspurckia	oligopyrenoides	Rhodophyta	Proteorhodophytina	Porphyridiophyceae	no	no	Rhodophyta	Eukaryota;Diaphoretickes;Archaeplastida;'PRR clade';Rhodophyta;Proteorhodophytina;Porphyridiophyceae;Timspurckia;Timspurckia oligopyrenoides;strain CCMP-3278	Eukaryota;Diaphoretickes;Arcryptista;Archaeplastida;PRR_clade;RR_clade;Rhodophyta;EP00186_Timspurckia_oligopyrenoides	no	708627	https://doi.org/10.6084/m9.figshare.12410606	MMETSP1172			10.1371/journal.pbio.1001889,10.1093/molbev/msw209	none	transcriptome		MMETSP – be very careful	5362	2225824	30	415.1	4512	Eukaryota	Rhodophyta	LUCA	0	2924	54.53%	988	457	109	106	3	422	566
EP00187	included		included	included	Rhodella_violacea	Rhodella_violacea	CCMP736	Rhodella violacea	Rhodella violacea CCMP736	Rhodella maculata	Rhodella	violacea	Rhodophyta	Proteorhodophytina	Rhodellophyceae	no	no	Rhodophyta	Eukaryota;Diaphoretickes;Archaeplastida;'PRR clade';Rhodophyta;Proteorhodophytina;Rhodellophyceae;Rhodellales;Rhodella;Rhodella violacea;strain CCMP-736	Eukaryota;Diaphoretickes;Arcryptista;Archaeplastida;PRR_clade;RR_clade;Rhodophyta;EP00187_Rhodella_violacea	no	2801	https://doi.org/10.6084/m9.figshare.12410606	MMETSP0167,MMETSP0314			10.1371/journal.pbio.1001889,10.1093/molbev/msw209	CD-HIT	transcriptome		MMETSP – be very careful	20674	4924229	30	238.2	3511	Eukaryota	Rhodophyta	LUCA	0	9782	47.32%	988	460	240	235	5	288	700
EP00188	included		included	included	Purpureofilum_apyrenoidigerum	Purpureofilum_apyrenoidigerum	CCMP3233	Purpureofilum apyrenoidigerum	Purpureofilum apyrenoidigerum CCMP3233		Purpureofilum	apyrenoidigerum	Rhodophyta	Proteorhodophytina	Stylonematophyceae	no	no	Rhodophyta	Eukaryota;Diaphoretickes;Archaeplastida;'PRR clade';Rhodophyta;Proteorhodophytina;Stylonematophyceae;Purpureofilum;Purpureofilum apyrenoidigerum;strain CCMP-3233	Eukaryota;Diaphoretickes;Arcryptista;Archaeplastida;PRR_clade;RR_clade;Rhodophyta;EP00188_Purpureofilum_apyrenoidigerum	no	282340	http://cyanophora.rutgers.edu/redEST/redESTs.tar.gz	est			10.1111/jpy.12294	translate mRNA	transcriptome			6421	1831686	88	285.3	1353	Eukaryota	Rhodophyta	Rhodophyta	2763	4061	63.25%	988	516	196	189	7	276	712
EP00189	included		included	included	Rhodosorus_marinus	Rhodosorus_marinus	CCMP769,UTEX LB 2760	Rhodosorus marinus	Rhodosorus marinus CCMP769,UTEX LB 2760		Rhodosorus	marinus	Rhodophyta	Proteorhodophytina	Stylonematophyceae	yes	yes	Rhodophyta	Eukaryota;Diaphoretickes;Archaeplastida;'PRR clade';Rhodophyta;Proteorhodophytina;Stylonematophyceae;Rhodosorus;Rhodosorus marinus	Eukaryota;Diaphoretickes;Arcryptista;Archaeplastida;PRR_clade;RR_clade;Rhodophyta;EP00189_Rhodosorus_marinus	yes	101924	https://doi.org/10.6084/m9.figshare.12410606	MMETSP0011,MMETSP0315			10.1371/journal.pbio.1001889,10.1093/molbev/msw209	CD-HIT	transcriptome		MMETSP – be very careful	14348	5199178	30	362.4	4794	Eukaryota	Rhodophyta	LUCA	0	6745	47.01%	988	440	349	340	9	199	789
EP00190	included		included	included	Bangiopsis_sp_CCMP1999	Bangiopsis_sp_CCMP1999	CCMP1999	Stylonematophyceae sp. CCMP1999	Bangiopsis sp. CCMP1999		Bangiopsis	N/A	Rhodophyta	Proteorhodophytina	Stylonematophyceae	yes	yes	Rhodophyta	Eukaryota;Diaphoretickes;Archaeplastida;'PRR clade';Rhodophyta;Proteorhodophytina;Stylonematophyceae;Bangiopsis;strain CCMP-1999	Eukaryota;Diaphoretickes;Arcryptista;Archaeplastida;PRR_clade;RR_clade;Rhodophyta;EP00190_Bangiopsis_sp_CCMP1999	no		https://doi.org/10.6084/m9.figshare.12410606	MMETSP1475			10.1371/journal.pbio.1001889,10.1093/molbev/msw209	none	transcriptome		MMETSP – be very careful	7995	3154420	30	394.5	2642	Eukaryota	Rhodophyta	Rhodophyta	2763	4369	54.65%	988	579	156	151	5	253	735
EP00191	included		included	included	Tetraselmis_sp_GSL018	Tetraselmis_sp_GSL018	GSL018	Tetraselmis sp. GSL018	Tetraselmis sp. GSL018 GSL018		Tetraselmis	N/A	Chloroplastida	Chlorophyta	Chlorodendrophyceae	no	no	Chlorophyta	Eukaryota;Diaphoretickes;Archaeplastida;Chloroplastida;Chlorophyta;'core chlorophytes';Chlorodendrophyceae;Tetraselmis;strain GSL018	Eukaryota;Diaphoretickes;Arcryptista;Archaeplastida;G_Chloroplastida;Chloroplastida;Chlorophyta;EP00191_Tetraselmis_sp_GSL018	no	582737	https://doi.org/10.6084/m9.figshare.12410606	MMETSP0419			10.1371/journal.pbio.1001889,10.1093/molbev/msw209	none	transcriptome		MMETSP – be very careful	25166	10380227	30	412.5	7641	Chlorophyta	core chlorophytes	core chlorophytes	2692248	15327	60.90%	1807	1030	360	360	0	417	1390
EP00192	included		included	included	Tetraselmis_astigmatica	Tetraselmis_astigmatica	CCMP880	Tetraselmis astigmatica	Tetraselmis astigmatica CCMP880		Tetraselmis	astigmatica	Chloroplastida	Chlorophyta	Chlorodendrophyceae	no	no	Chlorophyta	Eukaryota;Diaphoretickes;Archaeplastida;Chloroplastida;Chlorophyta;'core chlorophytes';Chlorodendrophyceae;Tetraselmis;Tetraselmis astigmatica;strain CCMP-880	Eukaryota;Diaphoretickes;Arcryptista;Archaeplastida;G_Chloroplastida;Chloroplastida;Chlorophyta;EP00192_Tetraselmis_astigmatica	no	1074897	https://doi.org/10.6084/m9.figshare.12410606	MMETSP0804			10.1371/journal.pbio.1001889,10.1093/molbev/msw209	none	transcriptome		MMETSP – be very careful	25705	11955810	30	465.1	5531	Chlorophyta	core chlorophytes	Eukaryota	2759	14843	57.74%	1807	1191	295	295	0	321	1486
EP00193	included		included	included	Tetraselmis_chui	Tetraselmis_chui	PLY429	Tetraselmis chuii	Tetraselmis chui		Tetraselmis	chui	Chloroplastida	Chlorophyta	Chlorodendrophyceae	no	no	Chlorophyta	Eukaryota;Diaphoretickes;Archaeplastida;Chloroplastida;Chlorophyta;'core chlorophytes';Chlorodendrophyceae;Tetraselmis;Tetraselmis chui;strain PLY429	Eukaryota;Diaphoretickes;Arcryptista;Archaeplastida;G_Chloroplastida;Chloroplastida;Chlorophyta;EP00193_Tetraselmis_chui	no	63592	https://doi.org/10.6084/m9.figshare.12410606	MMETSP0491			10.1371/journal.pbio.1001889,10.1093/molbev/msw209	none	transcriptome		MMETSP – be very careful	23036	8126256	30	352.8	5476	Chlorophyta	core chlorophytes	Eukaryota	2759	12866	55.85%	1807	1054	386	384	2	367	1440
EP00194	not included	EP00873	included	not included	Tetraselmis_striata	Tetraselmis_striata	LANL1001	Tetraselmis striata	Tetraselmis striata LANL1001		Tetraselmis	striata	Chloroplastida	Chlorophyta	Chlorodendrophyceae	no	no		Eukaryota;Diaphoretickes;Archaeplastida;Chloroplastida;Chlorophyta;'core chlorophytes';Chlorodendrophyceae;Tetraselmis;Tetraselmis striata;strain LANL1001	#N/A	no	3165	https://doi.org/10.6084/m9.figshare.12410606	MMETSP0817,MMETSP0818,MMETSP0819,MMETSP0820			10.1371/journal.pbio.1001889,10.1093/molbev/msw209	CD-HIT	transcriptome		MMETSP – be very careful
EP00195	included		included	included	Chlamydomonas_chlamydogama	Chlamydomonas_chlamydogama	SAG 11-48b	Chlamydomonas chlamydogama	Chlamydomonas chlamydogama SAG 11-48b		Chlamydomonas	chlamydogama	Chloroplastida	Chlorophyta	Chlorophyceae	no	no	Chlorophyta	Eukaryota;Diaphoretickes;Archaeplastida;Chloroplastida;Chlorophyta;'core chlorophytes';Chlorophyceae;'CS lineage';Chlamydomonadales;Chlamydomonas;Chlamydomonas chlamydogama;strain SAG-11.48b	Eukaryota;Diaphoretickes;Arcryptista;Archaeplastida;G_Chloroplastida;Chloroplastida;Chlorophyta;EP00195_Chlamydomonas_chlamydogama	no	225041	https://doi.org/10.6084/m9.figshare.12410606	MMETSP1392			10.1371/journal.pbio.1001889,10.1093/molbev/msw209	none	transcriptome		MMETSP – be very careful	17926	5343601	30	298.1	2488	Chlorophyta	Chlamydomonadales	core chlorophytes	2692248	10508	58.62%	1807	1460	86	77	9	261	1546
EP00196	not included	EP00955	included	not included	Chlamydomonas_euryale	Chlamydomonas_euryale	CCMP219	Chlamydomonas euryale	Chlamydomonas euryale CCMP219		Chlamydomonas	euryale	Chloroplastida	Chlorophyta	Chlorophyceae	no	no		Eukaryota;Diaphoretickes;Archaeplastida;Chloroplastida;Chlorophyta;'core chlorophytes';Chlorophyceae;'CS lineage';Chlamydomonadales;Chlamydomonas;Chlamydomonas euryale;strain CCMP-219	#N/A	no	1486919	https://doi.org/10.6084/m9.figshare.12410606	MMETSP0063			10.1371/journal.pbio.1001889,10.1093/molbev/msw209	none	transcriptome		MMETSP – be very careful
EP00197	included		included	included	Chlamydomonas_leiostraca	Chlamydomonas_leiostraca	SAG 11-49	Chlamydomonas leiostraca	Chlamydomonas leiostraca SAG 11-49		Chlamydomonas	leiostraca	Chloroplastida	Chlorophyta	Chlorophyceae	no	no	Chlorophyta	Eukaryota;Diaphoretickes;Archaeplastida;Chloroplastida;Chlorophyta;'core chlorophytes';Chlorophyceae;'CS lineage';Chlamydomonadales;Chlamydomonas;Chlamydomonas leiostraca;strain SAG-11.49	Eukaryota;Diaphoretickes;Arcryptista;Archaeplastida;G_Chloroplastida;Chloroplastida;Chlorophyta;EP00197_Chlamydomonas_leiostraca	no	1034604	https://doi.org/10.6084/m9.figshare.12410606	MMETSP1391			10.1371/journal.pbio.1001889,10.1093/molbev/msw209	none	transcriptome		MMETSP – be very careful	16288	4985368	30	306.1	3078	Chlorophyta	Chlamydomonadales	core chlorophytes	2692248	10255	62.96%	1807	1391	77	70	7	339	1468
EP00198	included		included	included	Chlamydomonas_reinhardtii	Chlamydomonas_reinhardtii	CC-503 cw92 mt+	Chlamydomonas reinhardtii	Chlamydomonas reinhardtii CC-503 cw92 mt+		Chlamydomonas	reinhardtii	Chloroplastida	Chlorophyta	Chlorophyceae	yes	yes	Chlorophyta	Eukaryota;Diaphoretickes;Archaeplastida;Chloroplastida;Chlorophyta;'core chlorophytes';Chlorophyceae;'CS lineage';Chlamydomonadales;Chlamydomonas;Chlamydomonas reinhardtii;strain CC-503-cw92-mt+	Eukaryota;Diaphoretickes;Arcryptista;Archaeplastida;G_Chloroplastida;Chloroplastida;Chlorophyta;EP00198_Chlamydomonas_reinhardtii	no	3055	ftp://ftp.ncbi.nlm.nih.gov/genomes/all/GCF/000/002/595/GCF_000002595.1_v3.0/GCF_000002595.1_v3.0_protein.faa.gz	v3.0			10.1126/science.1143609	none	genome			14488	6573118	12	453.7	21004	Chlorophyta	Chlamydomonas reinhardtii	Chlamydomonas reinhardtii	3055	10319	71.22%	1807	1590	146	79	67	71	1736
EP00199	included		included	included	Chlamydomonas_sp_CCMP681	Chlamydomonas_sp_CCMP681	CCMP681	Chlamydomonas sp. CCMP681	Chlamydomonas sp. CCMP681 CCMP681		Chlamydomonas	N/A	Chloroplastida	Chlorophyta	Chlorophyceae	no	no	Chlorophyta	Eukaryota;Diaphoretickes;Archaeplastida;Chloroplastida;Chlorophyta;'core chlorophytes';Chlorophyceae;'CS lineage';Chlamydomonadales;Chlamydomonas;strain CCMP-681	Eukaryota;Diaphoretickes;Arcryptista;Archaeplastida;G_Chloroplastida;Chloroplastida;Chlorophyta;EP00199_Chlamydomonas_sp_CCMP681	no	413974	https://doi.org/10.6084/m9.figshare.12410606	MMETSP1180			10.1371/journal.pbio.1001889,10.1093/molbev/msw209	none	transcriptome		MMETSP – be very careful	8557	2278960	30	266.3	2179	Chlorophyta	Chlamydomonadales	core chlorophytes	2692248	4022	47.00%	1807	1385	51	46	5	371	1436
EP00200	included		included	included	Dunaliella_tertiolecta	Dunaliella_tertiolecta	CCMP1320	Dunaliella tertiolecta	Dunaliella tertiolecta CCMP1320		Dunaliella	tertiolecta	Chloroplastida	Chlorophyta	Chlorophyceae	no	no	Chlorophyta	Eukaryota;Diaphoretickes;Archaeplastida;Chloroplastida;Chlorophyta;'core chlorophytes';Chlorophyceae;'CS lineage';Chlamydomonadales;Dunaliella;Dunaliella tertiolecta;strain CCMP-1320	Eukaryota;Diaphoretickes;Arcryptista;Archaeplastida;G_Chloroplastida;Chloroplastida;Chlorophyta;EP00200_Dunaliella_tertiolecta	no	3047	https://doi.org/10.6084/m9.figshare.12410606	MMETSP1126,MMETSP1127,MMETSP1128			10.1371/journal.pbio.1001889,10.1093/molbev/msw209	CD-HIT	transcriptome		MMETSP – be very careful	20062	8266843	30	412.1	5260	Chlorophyta	Chlamydomonadales	core chlorophytes	2692248	13413	66.86%	1807	1438	103	101	2	266	1541
EP00201	included		included	included	Polytomella_parva	Polytomella_parva	SAG 63-3	Polytomella parva	Polytomella parva SAG 63-3		Polytomella	parva	Chloroplastida	Chlorophyta	Chlorophyceae	no	no	Chlorophyta	Eukaryota;Diaphoretickes;Archaeplastida;Chloroplastida;Chlorophyta;'core chlorophytes';Chlorophyceae;'CS lineage';Chlamydomonadales;Polytomella;Polytomella parva;strain SAG-63.3	Eukaryota;Diaphoretickes;Arcryptista;Archaeplastida;G_Chloroplastida;Chloroplastida;Chlorophyta;EP00201_Polytomella_parva	no	51329	https://doi.org/10.6084/m9.figshare.12410606	MMETSP0052			10.1371/journal.pbio.1001889,10.1093/molbev/msw209	none	transcriptome		MMETSP – be very careful	24645	10191146	30	413.5	4543	Chlorophyta	Chlamydomonadales	core chlorophytes	2692248	19414	78.77%	1807	944	296	292	4	567	1240
EP00202	included		included	included	Volvox_carteri	Volvox_carteri	f. nagariensis M.O.P.Iyengar	Volvox carteri	Volvox carteri f. nagariensis M.O.P.Iyengar		Volvox	carteri	Chloroplastida	Chlorophyta	Chlorophyceae	yes	yes	Chlorophyta	Eukaryota;Diaphoretickes;Archaeplastida;Chloroplastida;Chlorophyta;'core chlorophytes';Chlorophyceae;'CS lineage';Chlamydomonadales;Volvox;Volvox carteri;strain nagariensis-M.O.P.Iyengar	Eukaryota;Diaphoretickes;Arcryptista;Archaeplastida;G_Chloroplastida;Chloroplastida;Chlorophyta;EP00202_Volvox_carteri	no	3067	ftp://ftp.ncbi.nlm.nih.gov/genomes/all/GCF/000/143/455/GCF_000143455.1_v1.0/GCF_000143455.1_v1.0_protein.faa.gz	v1.0			10.1126/science.1188800	none	genome			14436	8202900	49	568.2	22244	Chlorophyta	Volvox carteri	Volvox carteri	3067	12323	85.36%	1807	1647	102	35	67	58	1749
EP00203	included		included	included	Chlorella_variabilis	Chlorella_variabilis	NC64A	Chlorella variabilis	Chlorella variabilis NC64A		Chlorella	variabilis	Chloroplastida	Chlorophyta	Trebouxiophyceae	yes	yes	Chlorophyta	Eukaryota;Diaphoretickes;Archaeplastida;Chloroplastida;Chlorophyta;'core chlorophytes';Trebouxiophyceae;Chlorellales;Chlorella;Chlorella variabilis;strain NC64A	Eukaryota;Diaphoretickes;Arcryptista;Archaeplastida;G_Chloroplastida;Chloroplastida;Chlorophyta;EP00203_Chlorella_variabilis	no	554065	ftp://ftp.ncbi.nlm.nih.gov/genomes/all/GCF/000/147/415/GCF_000147415.1_v_1.0/GCF_000147415.1_v_1.0_protein.faa.gz	v1.0			10.1105/tpc.110.076406	none	genome			9780	4447573	49	454.8	11464	Chlorophyta	Chlorella variabilis	Chlorella variabilis	554065	8814	90.12%	1807	1580	97	30	67	130	1677
EP00204	included		included	included	Picochlorum_oklahomense	Picochlorum_oklahomense	CCMP2329	Picochlorum oklahomense	Picochlorum oklahomense CCMP2329	Picochlorum oklahomensis	Picochlorum	oklahomense	Chloroplastida	Chlorophyta	Trebouxiophyceae	no	no	Chlorophyta	Eukaryota;Diaphoretickes;Archaeplastida;Chloroplastida;Chlorophyta;'core chlorophytes';Trebouxiophyceae;Chlorellales;Picochlorum;Picochlorum oklahomense;strain CCMP-2329	Eukaryota;Diaphoretickes;Arcryptista;Archaeplastida;G_Chloroplastida;Chloroplastida;Chlorophyta;EP00204_Picochlorum_oklahomense	no	249345	https://doi.org/10.6084/m9.figshare.12410606	MMETSP1161			10.1371/journal.pbio.1001889,10.1093/molbev/msw209	none	transcriptome		MMETSP – be very careful	5128	1994518	30	388.9	3616	Chlorophyta	core chlorophytes	Chlorella variabilis	554065	2650	51.68%	1807	1032	39	39	0	736	1071
EP00205	included		included	included	Picochlorum_sp_RCC944	Picochlorum_sp_RCC944	RCC944	Picochlorum sp. RCC944	Picochlorum sp. RCC944 RCC944		Picochlorum	N/A	Chloroplastida	Chlorophyta	Trebouxiophyceae	no	no	Chlorophyta	Eukaryota;Diaphoretickes;Archaeplastida;Chloroplastida;Chlorophyta;'core chlorophytes';Trebouxiophyceae;Chlorellales;Picochlorum;strain RCC-944	Eukaryota;Diaphoretickes;Arcryptista;Archaeplastida;G_Chloroplastida;Chloroplastida;Chlorophyta;EP00205_Picochlorum_sp_RCC944	no	464278	https://doi.org/10.6084/m9.figshare.12410606	MMETSP1330			10.1371/journal.pbio.1001889,10.1093/molbev/msw209	none	transcriptome		MMETSP – be very careful	7760	3157810	30	406.9	8036	Chlorophyta	core chlorophytes	core chlorophytes	2692248	3471	44.73%	1807	1096	121	119	2	590	1217
EP00206	included		included	included	Coccomyxa_subellipsoidea	Coccomyxa_subellipsoidea	C-169	Coccomyxa subellipsoidea	Coccomyxa subellipsoidea C-169		Coccomyxa	subellipsoidea	Chloroplastida	Chlorophyta	Trebouxiophyceae	no	no	Chlorophyta	Eukaryota;Diaphoretickes;Archaeplastida;Chloroplastida;Chlorophyta;'core chlorophytes';Trebouxiophyceae;Coccomyxa;Coccomyxa subellipsoidea;strain C-169	Eukaryota;Diaphoretickes;Arcryptista;Archaeplastida;G_Chloroplastida;Chloroplastida;Chlorophyta;EP00206_Coccomyxa_subellipsoidea	no	248742	ftp://ftp.ncbi.nlm.nih.gov/genomes/all/GCF/000/258/705/GCF_000258705.1_Coccomyxa_subellipsoidae_v2.0/GCF_000258705.1_Coccomyxa_subellipsoidae_v2.0_protein.faa.gz	v2.0			10.1186/gb-2012-13-5-r39	none	genome			9839	4178490	49	424.7	15797	Chlorophyta	core chlorophytes	core chlorophytes	2692248	7360	74.80%	1807	1460	29	29	0	318	1489
EP00207	included		included	included	Helicosporidium_sp_ATCC50920	Helicosporidium_sp_ATCC50920	ATCC 50920	Helicosporidium sp. ATCC50920	Helicosporidium sp. ATCC50920 ATCC 50920		Helicosporidium	N/A	Chloroplastida	Chlorophyta	Trebouxiophyceae	no	no	Chlorophyta	Eukaryota;Diaphoretickes;Archaeplastida;Chloroplastida;Chlorophyta;'core chlorophytes';Trebouxiophyceae;Helicosporidium;strain ATCC-50920	Eukaryota;Diaphoretickes;Arcryptista;Archaeplastida;G_Chloroplastida;Chloroplastida;Chlorophyta;EP00207_Helicosporidium_sp_ATCC50920	no		ftp://ftp.ncbi.nlm.nih.gov/genomes/all/GCA/000/690/575/GCA_000690575.1_Helico_v1.0/GCA_000690575.1_Helico_v1.0_protein.faa.gz	Helico_v1.0			10.1371/journal.pgen.1004355	none	genome			6033	1647511	6	273.1	2258	Chlorophyta	Chlorella variabilis	Chlorella variabilis	554065	4551	75.44%	1807	1061	73	72	1	673	1134
EP00208	included		included	included	Stichococcus_sp_RCC1054	Stichococcus_sp_RCC1054	RCC1054	Stichococcus sp. RCC1054	Stichococcus sp. RCC1054 RCC1054		Stichococcus	N/A	Chloroplastida	Chlorophyta	Trebouxiophyceae	no	no	Chlorophyta	Eukaryota;Diaphoretickes;Archaeplastida;Chloroplastida;Chlorophyta;'core chlorophytes';Trebouxiophyceae;Prasiolales;Stichococcus;strain RCC-1054	Eukaryota;Diaphoretickes;Arcryptista;Archaeplastida;G_Chloroplastida;Chloroplastida;Chlorophyta;EP00208_Stichococcus_sp_RCC1054	no	1461547	https://doi.org/10.6084/m9.figshare.12410606	MMETSP1473			10.1371/journal.pbio.1001889,10.1093/molbev/msw209	none	transcriptome		MMETSP – be very careful	9112	4084611	30	448.3	5368	Chlorophyta	core chlorophytes	Eukaryota	2759	6235	68.43%	1807	1160	27	27	0	620	1187
EP00209	included		included	included	Acetabularia_acetabulum	Acetabularia_acetabulum	N/A	Acetabularia acetabulum	Acetabularia acetabulum		Acetabularia	acetabulum	Chloroplastida	Chlorophyta	Ulvophyceae	no	no	Chlorophyta	Eukaryota;Diaphoretickes;Archaeplastida;Chloroplastida;Chlorophyta;'core chlorophytes';Ulvophyceae;Dasycladales;Acetabularia;Acetabularia acetabulum	Eukaryota;Diaphoretickes;Arcryptista;Archaeplastida;G_Chloroplastida;Chloroplastida;Chlorophyta;EP00209_Acetabularia_acetabulum	no	35845	https://www.ncbi.nlm.nih.gov/nuccore?LinkName=biosample_nuccore&from_uid=150384	LIBEST_019770			10.1093/nar/gkl770	trimseq,translate mRNA (genetic code 6),CD-HIT	EST			2268	399881	99	176.3	265	Chlorophyta	Chlorophyta	Viridiplantae	33090	608	26.81%	1807	216	17	17	0	1574	233
EP00210	included		included	included	Caulerpa_lentillifera	Caulerpa_lentillifera	Okinawa	Caulerpa lentillifera	Caulerpa lentillifera Okinawa		Caulerpa	lentillifera	Chloroplastida	Chlorophyta	Ulvophyceae	no	no	Chlorophyta	Eukaryota;Diaphoretickes;Archaeplastida;Chloroplastida;Chlorophyta;'core chlorophytes';Ulvophyceae;Bryopsidales;Caulerpa;Caulerpa lentillifera;strain Okinawa	Eukaryota;Diaphoretickes;Arcryptista;Archaeplastida;G_Chloroplastida;Chloroplastida;Chlorophyta;EP00210_Caulerpa_lentillifera	no	148947	http://marinegenomics.oist.jp/umibudo/download/clen_genemodels-v1.1.faa.gz	v1.1			10.1093/dnares/dsz002	none	genome			9762	4890980	38	501	17041	Chlorophyta	Chlorophyta	Eukaryota	2759	6020	61.67%	1807	1226	85	85	0	496	1311
EP00211	included		included	included	Chloroparvula_japonica	Chloroparvula_japonica	RCC2339	Chloroparvula japonica	Chloroparvula japonica RCC2339		Chloroparvula	japonica	Chloroplastida	Chlorophyta	Chloropicophyceae	no	no	Chlorophyta	Eukaryota;Diaphoretickes;Archaeplastida;Chloroplastida;Chlorophyta;Chloropicophyceae;Chloroparvula;Chloroparvula japonica;strain RCC-2339	Eukaryota;Diaphoretickes;Arcryptista;Archaeplastida;G_Chloroplastida;Chloroplastida;Chlorophyta;EP00211_Chloroparvula_japonica	no	1411623	https://doi.org/10.6084/m9.figshare.12410606	MMETSP1310			10.1371/journal.pbio.1001889,10.1093/molbev/msw209	none	transcriptome		MMETSP – be very careful	20955	6874827	30	328.1	6182	Chlorophyta	Chlorophyta	Eukaryota	2759	11542	55.08%	1807	1163	133	132	1	511	1296
EP00212	included		included	included	Chloropicon_laureae	Chloropicon_laureae	RCC701,RCC856	Chloropicon laureae	Chloropicon laureae RCC701,RCC856		Chloropicon	laureae	Chloroplastida	Chlorophyta	Chloropicophyceae	no	no	Chlorophyta	Eukaryota;Diaphoretickes;Archaeplastida;Chloroplastida;Chlorophyta;Chloropicophyceae;Chloropicon;Chloropicon laureae	Eukaryota;Diaphoretickes;Arcryptista;Archaeplastida;G_Chloroplastida;Chloroplastida;Chlorophyta;EP00212_Chloropicon_laureae	yes	464258	https://doi.org/10.6084/m9.figshare.12410606	MMETSP1453,MMETSP1311			10.1371/journal.pbio.1001889,10.1093/molbev/msw209	CD-HIT	transcriptome		MMETSP – be very careful	9791	2189783	30	223.7	2009	Chlorophyta	Chlorophyta	Eukaryota	2759	5148	52.58%	1807	1055	41	40	1	711	1096
EP00213	included		included	included	Chloropicon_mariensis	Chloropicon_mariensis	RCC998	Chloropicon mariensis	Chloropicon mariensis RCC998		Chloropicon	mariensis	Chloroplastida	Chlorophyta	Chloropicophyceae	no	no	Chlorophyta	Eukaryota;Diaphoretickes;Archaeplastida;Chloroplastida;Chlorophyta;Chloropicophyceae;Chloropicon;Chloropicon mariensis;strain RCC-998	Eukaryota;Diaphoretickes;Arcryptista;Archaeplastida;G_Chloroplastida;Chloroplastida;Chlorophyta;EP00213_Chloropicon_mariensis	no	1606511	https://doi.org/10.6084/m9.figshare.12410606	MMETSP1309			10.1371/journal.pbio.1001889,10.1093/molbev/msw209	none	transcriptome		MMETSP – be very careful	7618	2567257	30	337	2866	Chlorophyta	Chlorophyta	Eukaryota	2759	3715	48.77%	1807	1121	41	40	1	645	1162
EP00215	included		included	included	Chloropicon_roscoffensis	Chloropicon_roscoffensis	CCMP1998,RCC2335,RCC1871	Chloropicon roscoffensis	Chloropicon roscoffensis CCMP1998,RCC2335,RCC1871	Pycnococcus sp.	Chloropicon	roscoffensis	Chloroplastida	Chlorophyta	Chloropicophyceae	no	no	Chlorophyta	Eukaryota;Diaphoretickes;Archaeplastida;Chloroplastida;Chlorophyta;Chloropicophyceae;Chloropicon;Chloropicon roscoffensis	Eukaryota;Diaphoretickes;Arcryptista;Archaeplastida;G_Chloroplastida;Chloroplastida;Chlorophyta;EP00215_Chloropicon_roscoffensis	yes	1461544	https://doi.org/10.6084/m9.figshare.12410606	MMETSP1085,MMETSP1312,MMETSP1456			10.1371/journal.pbio.1001889,10.1093/molbev/msw209	CD-HIT	transcriptome		MMETSP – be very careful	12301	5160798	30	419.5	4979	Chlorophyta	Chlorophyta	Eukaryota	2759	6921	56.26%	1807	1126	75	75	0	606	1201
EP00216	included		included	included	Chloropicon_sp_CCMP2111	Chloropicon_sp_CCMP2111	CCMP2111	Chloropicon sp. CCMP2111	Chloropicon sp. CCMP2111 CCMP2111		Chloropicon	N/A	Chloroplastida	Chlorophyta	Chloropicophyceae	no	no	Chlorophyta	Eukaryota;Diaphoretickes;Archaeplastida;Chloroplastida;Chlorophyta;Chloropicophyceae;Chloropicon;strain CCMP-2111	Eukaryota;Diaphoretickes;Arcryptista;Archaeplastida;G_Chloroplastida;Chloroplastida;Chlorophyta;EP00216_Chloropicon_sp_CCMP2111	no		https://doi.org/10.6084/m9.figshare.12410606	MMETSP1446			10.1371/journal.pbio.1001889,10.1093/molbev/msw209	none	transcriptome		MMETSP – be very careful	7024	2581415	30	367.5	3897	Eukaryota	Eukaryota	Eukaryota	2759	2896	41.23%	988	581	129	124	5	278	710
EP00217	included		included	included	Crustomastix_stigmatica	Crustomastix_stigmatica	CCMP3273	Crustomastix stigmatica	Crustomastix stigmatica CCMP3273	Crustomastix stigmata	Crustomastix	stigmatica	Chloroplastida	Chlorophyta	Mamiellophyceae	no	no	Chlorophyta	Eukaryota;Diaphoretickes;Archaeplastida;Chloroplastida;Chlorophyta;Mamiellophyceae;Crustomastigaceae;Crustomastix;Crustomastix stigmatica;strain CCMP-3273	Eukaryota;Diaphoretickes;Arcryptista;Archaeplastida;G_Chloroplastida;Chloroplastida;Chlorophyta;EP00217_Crustomastix_stigmatica	no	195967	https://doi.org/10.6084/m9.figshare.12410606	MMETSP0803			10.1371/journal.pbio.1001889,10.1093/molbev/msw209	none	transcriptome		MMETSP – be very careful	17143	4942531	30	288.3	6386	Chlorophyta	Chlorophyta	Mamiellales	13792	12124	70.72%	1807	975	38	38	0	794	1013
EP00218	included		included	included	Dolichomastix_sp_CCMP3274	Dolichomastix_sp_CCMP3274	CCMP3274	Dolichomastix tenuilepis	Dolichomastix sp. CCMP3274		Dolichomastix	N/A	Chloroplastida	Chlorophyta	Mamiellophyceae	no	no	Chlorophyta	Eukaryota;Diaphoretickes;Archaeplastida;Chloroplastida;Chlorophyta;Mamiellophyceae;Dolichomastigaceae;Dolichomastix;strain CCMP-3274	Eukaryota;Diaphoretickes;Arcryptista;Archaeplastida;G_Chloroplastida;Chloroplastida;Chlorophyta;EP00218_Dolichomastix_sp_CCMP3274	no	195969	https://doi.org/10.6084/m9.figshare.12410606	MMETSP0033			10.1371/journal.pbio.1001889,10.1093/molbev/msw209	none	transcriptome		MMETSP – be very careful	16939	6420209	30	379	9019	Chlorophyta	Chlorophyta	Mamiellales	13792	6064	35.80%	1807	1135	29	29	0	643	1164
EP00222	included		included	included	Ostreococcus_lucimarinus	Ostreococcus_lucimarinus	CCE9901	Ostreococcus lucimarinus	Ostreococcus lucimarinus CCE9901		Ostreococcus	lucimarinus	Chloroplastida	Chlorophyta	Mamiellophyceae	no	no	Chlorophyta	Eukaryota;Diaphoretickes;Archaeplastida;Chloroplastida;Chlorophyta;Mamiellophyceae;Mamiellales;Bathycoccaceae;Ostreococcus;Ostreococcus lucimarinus;strain CCE9901	Eukaryota;Diaphoretickes;Arcryptista;Archaeplastida;G_Chloroplastida;Chloroplastida;Chlorophyta;EP00222_Ostreococcus_lucimarinus	no		ftp://ftp.ncbi.nlm.nih.gov/genomes/all/GCF/000/092/065/GCF_000092065.1_ASM9206v1/GCF_000092065.1_ASM9206v1_protein.faa.gz	ASM9206v1			10.1073/pnas.0611046104	none	genome			7603	3069386	35	403.7	18193	Chlorophyta	Ostreococcus lucimarinus (strain CCE9901)	Ostreococcus lucimarinus (strain CCE9901)	436017	6971	91.69%	1807	1685	102	65	37	20	1787
EP00223	included		included	included	Ostreococcus_mediterraneus	Ostreococcus_mediterraneus	RCC2572,RCC1621,RCC2596,RCC2573,RCC2593,RCC1107	Ostreococcus mediterraneus	Ostreococcus mediterraneus RCC2572,RCC1621,RCC2596,RCC2573,RCC2593,RCC1107		Ostreococcus	mediterraneus	Chloroplastida	Chlorophyta	Mamiellophyceae	no	no	Chlorophyta	Eukaryota;Diaphoretickes;Archaeplastida;Chloroplastida;Chlorophyta;Mamiellophyceae;Mamiellales;Bathycoccaceae;Ostreococcus;Ostreococcus mediterraneus	Eukaryota;Diaphoretickes;Arcryptista;Archaeplastida;G_Chloroplastida;Chloroplastida;Chlorophyta;EP00223_Ostreococcus_mediterraneus	yes	1486918	https://doi.org/10.6084/m9.figshare.12410606	MMETSP0929,MMETSP0930,MMETSP0932,MMETSP0936,MMETSP0937,MMETSP0938			10.1371/journal.pbio.1001889,10.1093/molbev/msw209	CD-HIT	transcriptome		MMETSP – be very careful	10727	5620573	30	524	7660	Chlorophyta	Ostreococcus	Ostreococcus	70447	8510	79.33%	1807	1250	343	329	14	214	1593
EP00224	included		included	included	Ostreococcus_tauri	Ostreococcus_tauri	OTH95	Ostreococcus tauri	Ostreococcus tauri OTH95		Ostreococcus	tauri	Chloroplastida	Chlorophyta	Mamiellophyceae	yes	yes	Chlorophyta	Eukaryota;Diaphoretickes;Archaeplastida;Chloroplastida;Chlorophyta;Mamiellophyceae;Mamiellales;Bathycoccaceae;Ostreococcus;Ostreococcus tauri;strain OTH95	Eukaryota;Diaphoretickes;Arcryptista;Archaeplastida;G_Chloroplastida;Chloroplastida;Chlorophyta;EP00224_Ostreococcus_tauri	no	70448	ftp://ftp.ncbi.nlm.nih.gov/genomes/all/GCF/000/214/015/GCF_000214015.3_version_140606/GCF_000214015.3_version_140606_protein.faa.gz	140606			10.1073/pnas.0604795103,10.1186/1471-2164-15-1103	none	genome			7766	3566278	30	459.2	11265	Chlorophyta	Ostreococcus tauri	Ostreococcus tauri	70448	6950	89.49%	1807	1679	71	51	20	57	1750
EP00227	included		included	included	Mantoniella_beaufortii	Mantoniella_beaufortii	RCC2288	Mantoniella beaufortii	Mantoniella beaufortii RCC2288		Mantoniella	beaufortii	Chloroplastida	Chlorophyta	Mamiellophyceae	no	no	Chlorophyta	Eukaryota;Diaphoretickes;Archaeplastida;Chloroplastida;Chlorophyta;Mamiellophyceae;Mamiellales;Mamiellaceae;Mantoniella;Mantoniella beaufortii;strain RCC-2288	Eukaryota;Diaphoretickes;Arcryptista;Archaeplastida;G_Chloroplastida;Chloroplastida;Chlorophyta;EP00227_Mantoniella_beaufortii	no		https://doi.org/10.6084/m9.figshare.12410606	MMETSP1326			10.1371/journal.pbio.1001889,10.1093/molbev/msw209	none	transcriptome		MMETSP – be very careful	22314	5442745	30	243.9	19517	Chlorophyta	Mamiellales	Mamiellales	13792	15919	71.34%	1807	1277	227	215	12	303	1504
EP00228	included		included	included	Micromonas_bravo	Micromonas_bravo	CCAC 1681	Micromonas bravo	Micromonas bravo CCAC 1681	Micromonas pusilla	Micromonas	bravo	Chloroplastida	Chlorophyta	Mamiellophyceae	no	no	Chlorophyta	Eukaryota;Diaphoretickes;Archaeplastida;Chloroplastida;Chlorophyta;Mamiellophyceae;Mamiellales;Mamiellaceae;Micromonas;Micromonas bravo;strain CCAC-1681	Eukaryota;Diaphoretickes;Arcryptista;Archaeplastida;G_Chloroplastida;Chloroplastida;Chlorophyta;EP00228_Micromonas_bravo	no	296588	https://doi.org/10.6084/m9.figshare.12410606	MMETSP1401			10.1371/journal.pbio.1001889,10.1093/molbev/msw209	none	transcriptome		MMETSP – be very careful	10431	4830636	30	463.1	9641	Chlorophyta	Micromonas	Mamiellales	13792	8440	80.91%	1807	1233	41	35	6	533	1274
EP00229	included		included	included	Micromonas_commoda	Micromonas_commoda	RCC299	Micromonas commoda	Micromonas commoda RCC299		Micromonas	commoda	Chloroplastida	Chlorophyta	Mamiellophyceae	no	no	Chlorophyta	Eukaryota;Diaphoretickes;Archaeplastida;Chloroplastida;Chlorophyta;Mamiellophyceae;Mamiellales;Mamiellaceae;Micromonas;Micromonas commoda;strain RCC-299	Eukaryota;Diaphoretickes;Arcryptista;Archaeplastida;G_Chloroplastida;Chloroplastida;Chlorophyta;EP00229_Micromonas_commoda	no	296587	ftp://ftp.ncbi.nlm.nih.gov/genomes/all/GCF/000/090/985/GCF_000090985.2_ASM9098v2/GCF_000090985.2_ASM9098v2_protein.faa.gz	ASM9098v2			10.1126/science.1167222	none	genome			10137	4896478	24	483	14149	Chlorophyta	Micromonas	Micromonas commoda (strain RCC299 / NOUM17 / CCMP2709)	296587	9020	88.98%	1807	1717	61	16	45	29	1778
EP00230	included		included	included	Micromonas_polaris	Micromonas_polaris	CCMP2099,RCC2306	Micromonas polaris	Micromonas polaris CCMP2099,RCC2306	Micromonas pusilla	Micromonas	polaris	Chloroplastida	Chlorophyta	Mamiellophyceae	no	no	Chlorophyta	Eukaryota;Diaphoretickes;Archaeplastida;Chloroplastida;Chlorophyta;Mamiellophyceae;Mamiellales;Mamiellaceae;Micromonas;Micromonas polaris	Eukaryota;Diaphoretickes;Arcryptista;Archaeplastida;G_Chloroplastida;Chloroplastida;Chlorophyta;EP00230_Micromonas_polaris	yes	1848828	https://doi.org/10.6084/m9.figshare.12410606	MMETSP0802,MMETSP1327,MMETSP1390			10.1371/journal.pbio.1001889,10.1093/molbev/msw209	CD-HIT	transcriptome		MMETSP – be very careful	13621	7624194	30	559.7	7612	Chlorophyta	Micromonas	Micromonas	38832	9326	68.47%	1807	1351	182	175	7	274	1533
EP00231	included		included	included	Micromonas_pusilla	Micromonas_pusilla	CCMP1545	Micromonas pusilla	Micromonas pusilla CCMP1545		Micromonas	pusilla	Chloroplastida	Chlorophyta	Mamiellophyceae	yes	yes	Chlorophyta	Eukaryota;Diaphoretickes;Archaeplastida;Chloroplastida;Chlorophyta;Mamiellophyceae;Mamiellales;Mamiellaceae;Micromonas;Micromonas pusilla;strain CCMP-1545	Eukaryota;Diaphoretickes;Arcryptista;Archaeplastida;G_Chloroplastida;Chloroplastida;Chlorophyta;EP00231_Micromonas_pusilla	no	38833	ftp://ftp.ncbi.nlm.nih.gov/genomes/all/GCF/000/151/265/GCF_000151265.2_Micromonas_pusilla_CCMP1545_v2.0/GCF_000151265.2_Micromonas_pusilla_CCMP1545_v2.0_protein.faa.gz	v2.0			10.1126/science.1167222	none	genome			10242	4596644	48	448.8	7926	Chlorophyta	Micromonas	Micromonas pusilla (strain CCMP1545)	564608	9392	91.70%	1807	1718	57	22	35	32	1775
EP00232	included		included	included	Nephroselmis_pyriformis	Nephroselmis_pyriformis	CCMP717	Nephroselmis pyriformis	Nephroselmis pyriformis CCMP717		Nephroselmis	pyriformis	Chloroplastida	Chlorophyta	Nephroselmidophyceae	yes	yes	Chlorophyta	Eukaryota;Diaphoretickes;Archaeplastida;Chloroplastida;Chlorophyta;Nephroselmidophyceae;Nephroselmis;Nephroselmis pyriformis;strain CCMP-717	Eukaryota;Diaphoretickes;Arcryptista;Archaeplastida;G_Chloroplastida;Chloroplastida;Chlorophyta;EP00232_Nephroselmis_pyriformis	no	156128	https://doi.org/10.6084/m9.figshare.12410606	MMETSP0034			10.1371/journal.pbio.1001889,10.1093/molbev/msw209	none	transcriptome		MMETSP – be very careful	31335	8254597	30	263.4	9443	Chlorophyta	Chlorophyta	Viridiplantae	33090	9611	30.67%	1807	1330	140	139	1	337	1470
EP00233	not included	EP00958	included	not included	Prasinococcus_capsulatus	Prasinococcus_capsulatus	CCMP1194	Prasinococcus capsulatus	Prasinococcus capsulatus CCMP1194		Prasinococcus	capsulatus	Chloroplastida	Palmophyllophyceae	Prasinococcus	no	no		Eukaryota;Diaphoretickes;Archaeplastida;Chloroplastida;Palmophyllophyceae;Prasinococcus;Prasinococcus capsulatus;strain CCMP-1194	#N/A	no	156131	https://doi.org/10.6084/m9.figshare.12410606	MMETSP0941			10.1371/journal.pbio.1001889,10.1093/molbev/msw209	none	transcriptome		MMETSP – be very careful
EP00234	not included	EP00793	included	not included	Prasinoderma_coloniale	Prasinoderma_coloniale	CCMP1413	Prasinoderma coloniale	Prasinoderma coloniale CCMP1413		Prasinoderma	coloniale	Chloroplastida	Palmophyllophyceae	Prasinoderma-clade	no	no		Eukaryota;Diaphoretickes;Archaeplastida;Chloroplastida;Palmophyllophyceae;'Prasinoderma clade';Prasinoderma;Prasinoderma coloniale;strain CCMP-1413	#N/A	no	156133	https://doi.org/10.6084/m9.figshare.12410606	MMETSP0806			10.1371/journal.pbio.1001889,10.1093/molbev/msw209	none	transcriptome		MMETSP – be very careful
EP00235	included		included	included	Prasinoderma_singulare	Prasinoderma_singulare	RCC927	Prasinoderma singulare	Prasinoderma singulare RCC927	Prasinoderma singularis	Prasinoderma	singulare	Chloroplastida	Palmophyllophyceae	Prasinoderma-clade	no	no	Palmophyllophyceae	Eukaryota;Diaphoretickes;Archaeplastida;Chloroplastida;Palmophyllophyceae;'Prasinoderma clade';Prasinoderma;Prasinoderma singulare;strain RCC-927	Eukaryota;Diaphoretickes;Arcryptista;Archaeplastida;G_Chloroplastida;Chloroplastida;Palmophyllophyceae;EP00235_Prasinoderma_singulare	no	676789	https://doi.org/10.6084/m9.figshare.12410606	MMETSP1315			10.1371/journal.pbio.1001889,10.1093/molbev/msw209	none	transcriptome		MMETSP – be very careful	14149	4055259	30	286.6	4998	Viridiplantae	Viridiplantae	Eukaryota	2759	8847	62.53%	3839	1755	50	50	0	2034	1805
EP00236	included		included	included	Picocystis_salinarum	Picocystis_salinarum	CCMP1897	Picocystis salinarum	Picocystis salinarum CCMP1897		Picocystis	salinarum	Chloroplastida	Chlorophyta	Picocystophyceae	no	no	Chlorophyta	Eukaryota;Diaphoretickes;Archaeplastida;Chloroplastida;Chlorophyta;Picocystophyceae;Picocystis;Picocystis salinarum;strain CCMP-1897	Eukaryota;Diaphoretickes;Arcryptista;Archaeplastida;G_Chloroplastida;Chloroplastida;Chlorophyta;EP00236_Picocystis_salinarum	no	88271	https://doi.org/10.6084/m9.figshare.12410606	MMETSP0807,MMETSP1159			10.1371/journal.pbio.1001889,10.1093/molbev/msw209	CD-HIT	transcriptome		MMETSP – be very careful	7139	3265689	30	457.4	5689	Chlorophyta	Chlorophyta	Eukaryota	2759	4382	61.38%	1807	1232	68	68	0	507	1300
EP00237	included		included	included	Pycnococcus_provasolii	Pycnococcus_provasolii	RCC2336,RCC931,RCC733,RCC251	Pycnococcus provasolii	Pycnococcus provasolii RCC2336,RCC931,RCC733,RCC251		Pycnococcus	provasolii	Chloroplastida	Chlorophyta	Pycnococcaceae	no	no	Chlorophyta	Eukaryota;Diaphoretickes;Archaeplastida;Chloroplastida;Chlorophyta;Pycnococcaceae;Pycnococcus;Pycnococcus provasolii	Eukaryota;Diaphoretickes;Arcryptista;Archaeplastida;G_Chloroplastida;Chloroplastida;Chlorophyta;EP00237_Pycnococcus_provasolii	yes	41880	https://doi.org/10.6084/m9.figshare.12410606	MMETSP1316,MMETSP1459,MMETSP1471,MMETSP1472			10.1371/journal.pbio.1001889,10.1093/molbev/msw209	CD-HIT	transcriptome		MMETSP – be very careful	15656	4604915	30	294.1	3816	Chlorophyta	Chlorophyta	Mamiellales	13792	8899	56.84%	1807	1181	109	109	0	517	1290
EP00238	included		included	included	Polyblepharides_amylifera	Polyblepharides_amylifera	CCMP720	Polyblepharides amylifera	Polyblepharides amylifera CCMP720	Pyramimonas amylifera	Polyblepharides	amylifera	Chloroplastida	Chlorophyta	Pyramimonadales	no	no	Chlorophyta	Eukaryota;Diaphoretickes;Archaeplastida;Chloroplastida;Chlorophyta;Pyramimonadales;Pyramimonas;'Pyramimonas clade';Polyblepharides amylifera;strain CCMP-720	Eukaryota;Diaphoretickes;Arcryptista;Archaeplastida;G_Chloroplastida;Chloroplastida;Chlorophyta;EP00238_Polyblepharides_amylifera	no	1486889	https://doi.org/10.6084/m9.figshare.12410606	MMETSP1081			10.1371/journal.pbio.1001889,10.1093/molbev/msw209	none	transcriptome		MMETSP – be very careful	15917	4486349	30	281.9	4053	Chlorophyta	Chlorophyta	Eukaryota	2759	7709	48.43%	1807	1379	66	66	0	362	1445
EP00239	included		included	included	Pterosperma_sp_CCMP1384	Pterosperma_sp_CCMP1384	CCMP1384	Pterosperma sp. CCMP1384	Pterosperma sp. CCMP1384 CCMP1384		Pterosperma	N/A	Chloroplastida	Chlorophyta	Pyramimonadales	no	no	Chlorophyta	Eukaryota;Diaphoretickes;Archaeplastida;Chloroplastida;Chlorophyta;Pyramimonadales;Pterosperma;strain CCMP-1384	Eukaryota;Diaphoretickes;Arcryptista;Archaeplastida;G_Chloroplastida;Chloroplastida;Chlorophyta;EP00239_Pterosperma_sp_CCMP1384	no	1461541	https://doi.org/10.6084/m9.figshare.12410606	MMETSP1438			10.1371/journal.pbio.1001889,10.1093/molbev/msw209	none	transcriptome		MMETSP – be very careful	12991	3623553	30	278.9	4879	Chlorophyta	Chlorophyta	LUCA	0	6278	48.33%	1807	1168	70	69	1	569	1238
EP00240	included		included	included	Pyramimonas_obovata	Pyramimonas_obovata	CCMP722	Pyramimonas obovata	Pyramimonas obovata CCMP722		Pyramimonas	obovata	Chloroplastida	Chlorophyta	Pyramimonadales	no	no	Chlorophyta	Eukaryota;Diaphoretickes;Archaeplastida;Chloroplastida;Chlorophyta;Pyramimonadales;Pyramimonas;'Vestigifera clade';Pyramimonas obovata;strain CCMP-722	Eukaryota;Diaphoretickes;Arcryptista;Archaeplastida;G_Chloroplastida;Chloroplastida;Chlorophyta;EP00240_Pyramimonas_obovata	no	1411642	https://doi.org/10.6084/m9.figshare.12410606	MMETSP1169			10.1371/journal.pbio.1001889,10.1093/molbev/msw209	none	transcriptome		MMETSP – be very careful	20347	5372243	30	264	5078	Chlorophyta	Chlorophyta	LUCA	0	10073	49.51%	1807	1370	95	95	0	342	1465
EP00241	included		included	included	Pyramimonas_parkeae	Pyramimonas_parkeae	CCMP726	Pyramimonas parkeae	Pyramimonas parkeae CCMP726		Pyramimonas	parkeae	Chloroplastida	Chlorophyta	Pyramimonadales	no	no	Chlorophyta	Eukaryota;Diaphoretickes;Archaeplastida;Chloroplastida;Chlorophyta;Pyramimonadales;Pyramimonas;'Trichocystis clade';Pyramimonas parkeae;strain CCMP-726	Eukaryota;Diaphoretickes;Arcryptista;Archaeplastida;G_Chloroplastida;Chloroplastida;Chlorophyta;EP00241_Pyramimonas_parkeae	no	36894	https://doi.org/10.6084/m9.figshare.12410606	MMETSP0058,MMETSP0059			10.1371/journal.pbio.1001889,10.1093/molbev/msw209	CD-HIT	transcriptome		MMETSP – be very careful	24782	9590215	30	387	5476	Chlorophyta	Chlorophyta	Eukaryota	2759	12688	51.20%	1807	1374	142	142	0	291	1516
EP00242	included		included	included	Pyramimonas_sp_CCMP2087	Pyramimonas_sp_CCMP2087	CCMP2087	Pyramimonas sp. CCMP2087	Pyramimonas sp. CCMP2087 CCMP2087		Pyramimonas	N/A	Chloroplastida	Chlorophyta	Pyramimonadales	no	no	Chlorophyta	Eukaryota;Diaphoretickes;Archaeplastida;Chloroplastida;Chlorophyta;Pyramimonadales;Pyramimonas;'Vestigifera clade';strain CCMP-2087	Eukaryota;Diaphoretickes;Arcryptista;Archaeplastida;G_Chloroplastida;Chloroplastida;Chlorophyta;EP00242_Pyramimonas_sp_CCMP2087	no	1461550	https://doi.org/10.6084/m9.figshare.12410606	MMETSP1445			10.1371/journal.pbio.1001889,10.1093/molbev/msw209	none	transcriptome		MMETSP – be very careful	18590	4988805	30	268.4	6111	Chlorophyta	Chlorophyta	Viridiplantae	33090	8716	46.89%	1807	1350	77	77	0	380	1427
EP00243	included		included	included	Klebsormidium_subtile	Klebsormidium_subtile	CCAC 0119	Klebsormidium subtile	Klebsormidium subtile CCAC 0119		Klebsormidium	subtile	Chloroplastida	Streptophyta	Klebsormidiophyceae	no	no	Streptophyta	Eukaryota;Diaphoretickes;Archaeplastida;Chloroplastida;Streptophyta;'core streptophytes';Klebsormidiophyceae;Klebsormidiaceae;Klebsormidium;Klebsormidium subtile;strain CCAC-0119	Eukaryota;Diaphoretickes;Arcryptista;Archaeplastida;G_Chloroplastida;Chloroplastida;Streptophyta;EP00243_Klebsormidium_subtile	no	937591	https://trace.ncbi.nlm.nih.gov/Traces/sra/?run=ERR364370	Population Genomics of Klebsormidium subtile			10.1073/pnas.1323926111	assemble mRNA,translate mRNA	transcriptome			14218	3078216	85	216.5	1603	Streptophyta	Streptophyta	Klebsormidium flaccidum	3175	9592	67.46%	4973	2071	967	918	49	1935	3038
EP00244	included		included	included	Chara_vulgaris	Chara_vulgaris	CCAC 3183 B	Chara vulgaris	Chara vulgaris CCAC 3183 B		Chara	vulgaris	Chloroplastida	Streptophyta	Charophyceae	no	no	Streptophyta	Eukaryota;Diaphoretickes;Archaeplastida;Chloroplastida;Streptophyta;'core streptophytes';Phragmoplastophyta;Charophyceae;Chara;Chara vulgaris;strain CCAC-3183B	Eukaryota;Diaphoretickes;Arcryptista;Archaeplastida;G_Chloroplastida;Chloroplastida;Streptophyta;EP00244_Chara_vulgaris	no	55564	https://trace.ncbi.nlm.nih.gov/Traces/sra/?run=ERR364366	Population Genomics of Chara vulgaris			10.1073/pnas.1323926111	assemble mRNA,translate mRNA	transcriptome			15135	3159491	84	208.8	1720	Streptophytina	Streptophytina	Chara braunii	69332	11331	74.87%	5155	1631	1102	1055	47	2422	2733
EP00245	included		included	included	Coleochaete_scutata	Coleochaete_scutata	SAG 110.80M	Coleochaete scutata	Coleochaete scutata SAG 110.80M		Coleochaete	scutata	Chloroplastida	Streptophyta	Coleochaetophyceae	yes	yes	Streptophyta	Eukaryota;Diaphoretickes;Archaeplastida;Chloroplastida;Streptophyta;'core streptophytes';Phragmoplastophyta;Coleochaetophyceae;Coleochaete;Coleochaete scutata;strain SAG-110.80M	Eukaryota;Diaphoretickes;Arcryptista;Archaeplastida;G_Chloroplastida;Chloroplastida;Streptophyta;EP00245_Coleochaete_scutata	no	3125	https://trace.ncbi.nlm.nih.gov/Traces/sra/?run=ERR364368	Population Genomics of Coleochaete scutata			10.1073/pnas.1323926111	assemble mRNA,translate mRNA	transcriptome			18831	4493744	86	238.6	4159	Streptophytina	Streptophytina	Streptophyta	35493	10418	55.32%	5155	3240	726	708	18	1189	3966
EP00246	included		included	included	Nothoceros_aenigmaticus	Nothoceros_aenigmaticus	J. C. VIllarreal 1026B (CONN)	Nothoceros aenigmaticus	Nothoceros aenigmaticus J. C. VIllarreal 1026B (CONN)		Nothoceros	aenigmaticus	Chloroplastida	Streptophyta	Embryophyta	no	no	Streptophyta	Eukaryota;Diaphoretickes;Archaeplastida;Chloroplastida;Streptophyta;'core streptophytes';Phragmoplastophyta;Embryophyta;Anthocerotophyta;Anthocerotopsida;Dendrocerotidae;Dendrocerotaceae;Dendrocerotoideae;Nothoceros;Nothoceros aenigmaticus;strain JCVIllarreal-1026B-(CONN)	Eukaryota;Diaphoretickes;Arcryptista;Archaeplastida;G_Chloroplastida;Chloroplastida;Streptophyta;EP00246_Nothoceros_aenigmaticus	no	13813	https://trace.ncbi.nlm.nih.gov/Traces/sra/?run=ERR364356	Population Genomics of Nothoceros aenigmaticus			10.1073/pnas.1323926111	assemble mRNA,translate mRNA	transcriptome			18779	4339305	87	231.1	1888	Embryophyta	Embryophyta	Embryophyta	3193	13782	73.39%	6220	3281	1487	1454	33	1452	4768
EP00247	included		included	included	Physcomitrium_patens	Physcomitrium_patens	Gransden 2004	Physcomitrella patens	Physcomitrium patens		Physcomitrium	patens	Chloroplastida	Streptophyta	Embryophyta	yes	yes	Streptophyta	Eukaryota;Diaphoretickes;Archaeplastida;Chloroplastida;Streptophyta;'core streptophytes';Phragmoplastophyta;Embryophyta;Bryophyta;Bryophytina;Bryopsida;Funariidae;Funariales;Funariaceae;Physcomitrium;Physcomitrium patens;strain Gransden-2004	Eukaryota;Diaphoretickes;Arcryptista;Archaeplastida;G_Chloroplastida;Chloroplastida;Streptophyta;EP00247_Physcomitrium_patens	no		ftp://ftp.ncbi.nlm.nih.gov/genomes/all/GCF/000/002/425/GCF_000002425.4_Phypa_V3/GCF_000002425.4_Phypa_V3_protein.faa.gz	Phypa V3			10.1126/science.1150646	none	genome			48022	26909441	29	560.4	5731	Embryophyta	Physcomitrium patens	Physcomitrium patens	3218	41988	87.43%	6220	1894	3563	1521	2042	763	5457
EP00248	included		included	included	Marchantia_polymorpha	Marchantia_polymorpha	subsp. ruderalis Tak-1/Tak-2/Tak-1 BC4/Kit-2	Marchantia polymorpha	Marchantia polymorpha subsp. ruderalis Tak-1/Tak-2/Tak-1 BC4/Kit-2		Marchantia	polymorpha	Chloroplastida	Streptophyta	Embryophyta	yes	yes	Streptophyta	Eukaryota;Diaphoretickes;Archaeplastida;Chloroplastida;Streptophyta;'core streptophytes';Phragmoplastophyta;Embryophyta;Marchantiophyta;Marchantiopsida;Marchantiidae;Marchantiales;Marchantiaceae;Marchantia;Marchantia polymorpha;strain ruderalis-Tak-1/Tak-2/Tak-1-BC4/Kit-2	Eukaryota;Diaphoretickes;Arcryptista;Archaeplastida;G_Chloroplastida;Chloroplastida;Streptophyta;EP00248_Marchantia_polymorpha	no	3197	ftp://ftp.ncbi.nlm.nih.gov/genomes/all/GCA/003/032/435/GCA_003032435.1_Marchanta_polymorpha_v1/GCA_003032435.1_Marchanta_polymorpha_v1_protein.faa.gz	v1			10.1016/j.cell.2017.09.030	none	genome			24674	10938663	29	443.3	9934	Embryophyta	Marchantia polymorpha	Marchantia polymorpha	3197	17854	72.36%	6220	3752	1618	1248	370	850	5370
EP00249	included		included	included	Psilotum_nudum	Psilotum_nudum	N/A	Psilotum nudum	Psilotum nudum		Psilotum	nudum	Chloroplastida	Streptophyta	Embryophyta	no	no	Streptophyta	Eukaryota;Diaphoretickes;Archaeplastida;Chloroplastida;Streptophyta;'core streptophytes';Phragmoplastophyta;Embryophyta;Tracheophyta;Euphyllophyta;Polypodiopsida;Ophioglossidae;Psilotaceae;Psilotum;Psilotum nudum	Eukaryota;Diaphoretickes;Arcryptista;Archaeplastida;G_Chloroplastida;Chloroplastida;Streptophyta;EP00249_Psilotum_nudum	no	3240	ftp://parrot.genomics.cn/gigadb/pub/10.5524/100001_101000/100353/69_species_pep.fa.tar.gz	RS-21			10.1093/gigascience/gix116	none	transcriptome			37229	10328910	49	277.4	2462	Tracheophyta	Tracheophyta	Embryophyta	3193	23987	64.43%	6452	3920	1896	1851	45	636	5816
EP00250	included		included	included	Pteridium_aquilinum	Pteridium_aquilinum	N/A	Pteridium aquilinum	Pteridium aquilinum		Pteridium	aquilinum	Chloroplastida	Streptophyta	Embryophyta	no	no	Streptophyta	Eukaryota;Diaphoretickes;Archaeplastida;Chloroplastida;Streptophyta;'core streptophytes';Phragmoplastophyta;Embryophyta;Tracheophyta;Euphyllophyta;Polypodiopsida;Polypodiidae;Polypodiales;Dennstaedtiaceae;Pteridium;Pteridium aquilinum	Eukaryota;Diaphoretickes;Arcryptista;Archaeplastida;G_Chloroplastida;Chloroplastida;Streptophyta;EP00250_Pteridium_aquilinum	no	32101	ftp://parrot.genomics.cn/gigadb/pub/10.5524/100001_101000/100353/69_species_pep.fa.tar.gz	RS-41			10.1093/gigascience/gix116	none	transcriptome			35851	10705748	49	298.6	5110	Tracheophyta	Tracheophyta	Embryophyta	3193	22973	64.08%	6452	4640	1269	1219	50	543	5909
EP00251	not included	EP01018	included	not included	Ginkgo_biloba	Ginkgo_biloba	N/A	Ginkgo biloba	Ginkgo biloba		Ginkgo	biloba	Chloroplastida	Streptophyta	Embryophyta	no	no		Eukaryota;Diaphoretickes;Archaeplastida;Chloroplastida;Streptophyta;'core streptophytes';Phragmoplastophyta;Embryophyta;Tracheophyta;Euphyllophyta;Spermatophyta;Acrogymnospermae;Ginkgo;Ginkgo biloba	#N/A	no	3311	ftp://parrot.genomics.cn/gigadb/pub/10.5524/100001_101000/100209/Gb.pep.fa	TM011			10.1186/s13742-016-0154-1	none	genome
EP00252	included		included	included	Welwitschia_mirabilis	Welwitschia_mirabilis	Leebens-Mack2013-13	Welwitschia mirabilis	Welwitschia mirabilis Leebens-Mack2013-13		Welwitschia	mirabilis	Chloroplastida	Streptophyta	Embryophyta	no	no	Streptophyta	Eukaryota;Diaphoretickes;Archaeplastida;Chloroplastida;Streptophyta;'core streptophytes';Phragmoplastophyta;Embryophyta;Tracheophyta;Euphyllophyta;Spermatophyta;Acrogymnospermae;Gnetidae;Welwitschia;Welwitschia mirabilis;strain Leebens-Mack2013-13	Eukaryota;Diaphoretickes;Arcryptista;Archaeplastida;G_Chloroplastida;Chloroplastida;Streptophyta;EP00252_Welwitschia_mirabilis	no	3377	https://trace.ncbi.nlm.nih.gov/Traces/sra/?run=ERR364404	Population Genomics of Welwitschia mirabilis			10.1073/pnas.1323926111	assemble mRNA,translate mRNA	transcriptome			28120	9359339	86	332.8	3712	Spermatophyta	Spermatophyta	Embryophyta	3193	23629	84.03%	6923	3771	2300	2258	42	852	6071
EP00253	included		included	included	Pinus_taeda	Pinus_taeda	20-1010	Pinus taeda	Pinus taeda 20-1010		Pinus	taeda	Chloroplastida	Streptophyta	Embryophyta	no	no	Streptophyta	Eukaryota;Diaphoretickes;Archaeplastida;Chloroplastida;Streptophyta;'core streptophytes';Phragmoplastophyta;Embryophyta;Tracheophyta;Euphyllophyta;Spermatophyta;Acrogymnospermae;Pinidae;Pinaceae;Pinus;Pinus taeda;strain 20-1010	Eukaryota;Diaphoretickes;Arcryptista;Archaeplastida;G_Chloroplastida;Chloroplastida;Streptophyta;EP00253_Pinus_taeda	no	3352	https://treegenesdb.org/FTP/Genomes/Pita/v2.01/annotation/Pita.2_01.peptides.fa.gz	v2.01			10.1093/gigascience/giw016	none	genome			36732	14450639	148	393.4	3891	Spermatophyta	Pinus taeda	Pinus taeda	3352	34427	93.72%	6923	1159	374	224	150	5390	1533
EP00254	included		included	included	Amborella_trichopoda	Amborella_trichopoda	SantaCruz	Amborella trichopoda	Amborella trichopoda SantaCruz		Amborella	trichopoda	Chloroplastida	Streptophyta	Embryophyta	yes	yes	Streptophyta	Eukaryota;Diaphoretickes;Archaeplastida;Chloroplastida;Streptophyta;'core streptophytes';Phragmoplastophyta;Embryophyta;Tracheophyta;Euphyllophyta;Spermatophyta;Magnoliopsida;Amborellales;Amborellaceae;Amborella;Amborella trichopoda;strain SantaCruz	Eukaryota;Diaphoretickes;Arcryptista;Archaeplastida;G_Chloroplastida;Chloroplastida;Streptophyta;EP00254_Amborella_trichopoda	no	13333	ftp://ftp.ncbi.nlm.nih.gov/genomes/all/GCF/000/471/905/GCF_000471905.2_AMTR1.0/GCF_000471905.2_AMTR1.0_protein.faa.gz	AMTR1.0			10.1126/science.1241089	none	genome			31494	15227644	29	483.5	5492	Magnoliopsida	Amborella trichopoda	Amborella trichopoda	13333	30517	96.90%	7890	3789	3552	3224	328	549	7341
EP00255	included		included	included	Erythranthe_guttata	Erythranthe_guttata	IM62	Erythranthe guttata	Erythranthe guttata IM62		Erythranthe	guttata	Chloroplastida	Streptophyta	Embryophyta	no	no	Streptophyta	Eukaryota;Diaphoretickes;Archaeplastida;Chloroplastida;Streptophyta;'core streptophytes';Phragmoplastophyta;Embryophyta;Tracheophyta;Euphyllophyta;Spermatophyta;Magnoliopsida;Mesangiospermae;'eudicotyledons';Pentapetalae;'asterids';'lamiids';Lamiales;Phrymaceae;Erythranthe;Erythranthe guttata;strain IM62	Eukaryota;Diaphoretickes;Arcryptista;Archaeplastida;G_Chloroplastida;Chloroplastida;Streptophyta;EP00255_Erythranthe_guttata	no	4155	ftp://ftp.ncbi.nlm.nih.gov/genomes/all/GCF/000/504/015/GCF_000504015.1_Mimgu1_0/GCF_000504015.1_Mimgu1_0_protein.faa.gz	Mimgu1_0			10.1073/pnas.1319032110	none	genome			31861	14310021	33	449.1	5397	lamiids	Erythranthe guttata	Erythranthe guttata	4155	31040	97.42%	11206	6855	3963	1500	2463	388	10818
EP00256	included		included	included	Glycine_max	Glycine_max	Williams 82	Glycine max	Glycine max Williams 82		Glycine	max	Chloroplastida	Streptophyta	Embryophyta	no	no	Streptophyta	Eukaryota;Diaphoretickes;Archaeplastida;Chloroplastida;Streptophyta;'core streptophytes';Phragmoplastophyta;Embryophyta;Tracheophyta;Euphyllophyta;Spermatophyta;Magnoliopsida;Mesangiospermae;'eudicotyledons';Pentapetalae;'rosids';'fabids';Fabales;Fabaceae;Glycine;Glycine max;strain Williams-82	Eukaryota;Diaphoretickes;Arcryptista;Archaeplastida;G_Chloroplastida;Chloroplastida;Streptophyta;EP00256_Glycine_max	no	3847	ftp://ftp.ncbi.nlm.nih.gov/genomes/all/GCF/000/004/515/GCF_000004515.5_Glycine_max_v2.1/GCF_000004515.5_Glycine_max_v2.1_protein.faa.gz	Glycine_max_v2.1			10.1038/nature08670	none	genome			71219	32880357	12	461.7	5435	NPAAA clade	Glycine max	Glycine max	3847	70389	98.83%	14551	3151	11146	1433	9713	254	14297
EP00257	included		included	included	Ricinus_communis	Ricinus_communis	Hale (NSL 4773)	Ricinus communis	Ricinus communis Hale (NSL 4773)		Ricinus	communis	Chloroplastida	Streptophyta	Embryophyta	no	no	Streptophyta	Eukaryota;Diaphoretickes;Archaeplastida;Chloroplastida;Streptophyta;'core streptophytes';Phragmoplastophyta;Embryophyta;Tracheophyta;Euphyllophyta;Spermatophyta;Magnoliopsida;Mesangiospermae;'eudicotyledons';Pentapetalae;'rosids';'fabids';Malpighiales;Euphorbiaceae;Ricinus;Ricinus communis;strain Hale-(NSL-4773)	Eukaryota;Diaphoretickes;Arcryptista;Archaeplastida;G_Chloroplastida;Chloroplastida;Streptophyta;EP00257_Ricinus_communis	no	3988	ftp://ftp.ncbi.nlm.nih.gov/genomes/all/GCF/000/151/685/GCF_000151685.1_JCVI_RCG_1.1/GCF_000151685.1_JCVI_RCG_1.1_protein.faa.gz	JCVI_RCG_1.1			10.1038/nbt.1674	none	genome			28583	13292755	29	465.1	5465	fabids	Malpighiales	Malpighiales	3646	27560	96.42%	12335	8646	3222	3089	133	467	11868
EP00258	included		included	included	Populus_trichocarpa	Populus_trichocarpa	Nisqually 1	Populus trichocarpa	Populus trichocarpa Nisqually 1		Populus	trichocarpa	Chloroplastida	Streptophyta	Embryophyta	yes	yes	Streptophyta	Eukaryota;Diaphoretickes;Archaeplastida;Chloroplastida;Streptophyta;'core streptophytes';Phragmoplastophyta;Embryophyta;Tracheophyta;Euphyllophyta;Spermatophyta;Magnoliopsida;Mesangiospermae;'eudicotyledons';Pentapetalae;'rosids';'fabids';Malpighiales;Salicaceae;Populus;Populus trichocarpa;strain Nisqually-1	Eukaryota;Diaphoretickes;Arcryptista;Archaeplastida;G_Chloroplastida;Chloroplastida;Streptophyta;EP00258_Populus_trichocarpa	no	3694	ftp://ftp.ncbi.nlm.nih.gov/genomes/all/GCF/000/002/775/GCF_000002775.4_Pop_tri_v3/GCF_000002775.4_Pop_tri_v3_protein.faa.gz	Pop_tri_v3			10.1126/science.1128691	none	genome			51717	25712822	29	497.2	5451	fabids	Populus trichocarpa	Populus trichocarpa	3694	51120	98.85%	12335	3671	8303	1997	6306	361	11974
EP00259	included		included	included	Arabidopsis_lyrata	Arabidopsis_lyrata	MN47	Arabidopsis lyrata	Arabidopsis lyrata MN47		Arabidopsis	lyrata	Chloroplastida	Streptophyta	Embryophyta	no	no	Streptophyta	Eukaryota;Diaphoretickes;Archaeplastida;Chloroplastida;Streptophyta;'core streptophytes';Phragmoplastophyta;Embryophyta;Tracheophyta;Euphyllophyta;Spermatophyta;Magnoliopsida;Mesangiospermae;'eudicotyledons';Pentapetalae;'rosids';'malvids';Brassicales;Brassicaceae;Arabidopsis;Arabidopsis lyrata;strain MN47	Eukaryota;Diaphoretickes;Arcryptista;Archaeplastida;G_Chloroplastida;Chloroplastida;Streptophyta;EP00259_Arabidopsis_lyrata	no	59689	ftp://ftp.ncbi.nlm.nih.gov/genomes/all/GCF/000/004/255/GCF_000004255.2_v.1.0/GCF_000004255.2_v.1.0_protein.faa.gz	v1.0			10.1038/ng.807	none	genome			39161	16929329	20	432.3	5391	Brassicaceae	Arabidopsis lyrata	Arabidopsis lyrata	59689	37740	96.37%	17999	12662	5228	4079	1149	109	17890
EP00260	included		included	included	Arabidopsis_thaliana	Arabidopsis_thaliana	Columbia	Arabidopsis thaliana	Arabidopsis thaliana Columbia		Arabidopsis	thaliana	Chloroplastida	Streptophyta	Embryophyta	yes	yes	Streptophyta	Eukaryota;Diaphoretickes;Archaeplastida;Chloroplastida;Streptophyta;'core streptophytes';Phragmoplastophyta;Embryophyta;Tracheophyta;Euphyllophyta;Spermatophyta;Magnoliopsida;Mesangiospermae;'eudicotyledons';Pentapetalae;'rosids';'malvids';Brassicales;Brassicaceae;Arabidopsis;Arabidopsis thaliana;strain Columbia	Eukaryota;Diaphoretickes;Arcryptista;Archaeplastida;G_Chloroplastida;Chloroplastida;Streptophyta;EP00260_Arabidopsis_thaliana	no	3702	ftp://ftp.ncbi.nlm.nih.gov/genomes/all/GCF/000/001/735/GCF_000001735.4_TAIR10.1/GCF_000001735.4_TAIR10.1_protein.faa.gz	TAIR10.1			10.1038/35048692	none	genome			48265	20843494	1	431.9	5400	Brassicaceae	Arabidopsis thaliana	Arabidopsis thaliana	3702	46530	96.41%	17999	9458	8456	7385	1071	85	17914
EP00261	included		included	included	Vitis_vinifera	Vitis_vinifera	PN40024	Vitis vinifera	Vitis vinifera PN40024		Vitis	vinifera	Chloroplastida	Streptophyta	Embryophyta	no	no	Streptophyta	Eukaryota;Diaphoretickes;Archaeplastida;Chloroplastida;Streptophyta;'core streptophytes';Phragmoplastophyta;Embryophyta;Tracheophyta;Euphyllophyta;Spermatophyta;Magnoliopsida;Mesangiospermae;'eudicotyledons';Pentapetalae;'rosids';Vitales;Vitaceae;Vitis;Vitis vinifera;strain PN40024	Eukaryota;Diaphoretickes;Arcryptista;Archaeplastida;G_Chloroplastida;Chloroplastida;Streptophyta;EP00261_Vitis_vinifera	no	29760	ftp://ftp.ncbi.nlm.nih.gov/genomes/all/GCF/000/003/745/GCF_000003745.3_12X/GCF_000003745.3_12X_protein.faa.gz	12X			10.1038/nature06148	none	genome			41208	20542112	29	498.5	5480	rosids	Vitis vinifera	Vitis vinifera	29760	40154	97.44%	10380	5754	4221	3577	644	405	9975
EP00262	included		included	included	Sarcandra_glabra	Sarcandra_glabra	T. Chen et. al. 081210-04	Sarcandra glabra	Sarcandra glabra T. Chen et. al. 081210-04		Sarcandra	glabra	Chloroplastida	Streptophyta	Embryophyta	no	no	Streptophyta	Eukaryota;Diaphoretickes;Archaeplastida;Chloroplastida;Streptophyta;'core streptophytes';Phragmoplastophyta;Embryophyta;Tracheophyta;Euphyllophyta;Spermatophyta;Magnoliopsida;Mesangiospermae;Chloranthales;Chloranthaceae;Sarcandra;Sarcandra glabra;strain Chen-081210-04	Eukaryota;Diaphoretickes;Arcryptista;Archaeplastida;G_Chloroplastida;Chloroplastida;Streptophyta;EP00262_Sarcandra_glabra	no	92927	https://trace.ncbi.nlm.nih.gov/Traces/sra/?run=ERR364333	Population Genomics of Sarcandra glabra			10.1073/pnas.1323926111	assemble mRNA,translate mRNA	transcriptome			22516	6090832	86	270.5	1876	Mesangiospermae	Mesangiospermae	Magnoliopsida	3398	20889	92.77%	8096	3994	2717	2603	114	1385	6711
EP00263	included		included	included	Brachypodium_distachyon	Brachypodium_distachyon	Bd21	Brachypodium distachyon	Brachypodium distachyon Bd21		Brachypodium	distachyon	Chloroplastida	Streptophyta	Embryophyta	no	no	Streptophyta	Eukaryota;Diaphoretickes;Archaeplastida;Chloroplastida;Streptophyta;'core streptophytes';Phragmoplastophyta;Embryophyta;Tracheophyta;Euphyllophyta;Spermatophyta;Magnoliopsida;Mesangiospermae;Liliopsida;Petrosaviidae;'commelinids';Poales;Brachypodium;Brachypodium distachyon;strain Bd21	Eukaryota;Diaphoretickes;Arcryptista;Archaeplastida;G_Chloroplastida;Chloroplastida;Streptophyta;EP00263_Brachypodium_distachyon	no	15368	ftp://ftp.ncbi.nlm.nih.gov/genomes/all/GCF/000/005/505/GCF_000005505.3_Brachypodium_distachyon_v3.0/GCF_000005505.3_Brachypodium_distachyon_v3.0_protein.faa.gz	Brachypodium_distachyon_v3.0			10.1038/nature08747	none	genome			37892	18057420	29	476.5	5355	Pooideae	Brachypodium distachyon	Brachypodium distachyon	15368	36730	96.93%	14686	9438	4175	3496	679	1073	13613
EP00264	included		included	included	Hordeum_vulgare	Hordeum_vulgare	Morex	Hordeum vulgare	Hordeum vulgare Morex		Hordeum	vulgare	Chloroplastida	Streptophyta	Embryophyta	no	no	Streptophyta	Eukaryota;Diaphoretickes;Archaeplastida;Chloroplastida;Streptophyta;'core streptophytes';Phragmoplastophyta;Embryophyta;Tracheophyta;Euphyllophyta;Spermatophyta;Magnoliopsida;Mesangiospermae;Liliopsida;Petrosaviidae;'commelinids';Poales;Poaceae;Hordeum;Hordeum vulgare;strain Morex	Eukaryota;Diaphoretickes;Arcryptista;Archaeplastida;G_Chloroplastida;Chloroplastida;Streptophyta;EP00264_Hordeum_vulgare	no	4513	ftp://ftp.ensemblgenomes.org/pub/plants/release-42/fasta/hordeum_vulgare/pep/Hordeum_vulgare.IBSC_v2.pep.all.fa.gz	IBSC_v2			10.1038/nature11543	none	genome			236301	85297361	29	361	5383	Triticeae	Triticeae	Hordeum vulgare subsp. vulgare	112509	227259	96.17%	15961	2266	12558	12188	370	1137	14824
EP00265	included		included	included	Oryza_sativa	Oryza_sativa	ssp. japonica cv. Nipponbare	Oryza sativa	Oryza sativa ssp. japonica cv. Nipponbare		Oryza	sativa	Chloroplastida	Streptophyta	Embryophyta	no	no	Streptophyta	Eukaryota;Diaphoretickes;Archaeplastida;Chloroplastida;Streptophyta;'core streptophytes';Phragmoplastophyta;Embryophyta;Tracheophyta;Euphyllophyta;Spermatophyta;Magnoliopsida;Mesangiospermae;Liliopsida;Petrosaviidae;'commelinids';Poales;Poaceae;Oryza;Oryza sativa;strain japonica-Nipponbare	Eukaryota;Diaphoretickes;Arcryptista;Archaeplastida;G_Chloroplastida;Chloroplastida;Streptophyta;EP00265_Oryza_sativa	no	4530	ftp://ftp.ncbi.nlm.nih.gov/genomes/all/GCF/000/005/425/GCF_000005425.2_Build_4.0/GCF_000005425.2_Build_4.0_protein.faa.gz	Build 4.0			10.1038/nature03895	none	genome			28555	10301721	9	360.8	5436	Oryza	Oryza sativa	Oryza sativa subsp. japonica	39947	26770	93.75%	15089	13114	959	750	209	1016	14073
EP00266	included		included	included	Sorghum_bicolor	Sorghum_bicolor	BTx623	Sorghum bicolor	Sorghum bicolor BTx623		Sorghum	bicolor	Chloroplastida	Streptophyta	Embryophyta	no	no	Streptophyta	Eukaryota;Diaphoretickes;Archaeplastida;Chloroplastida;Streptophyta;'core streptophytes';Phragmoplastophyta;Embryophyta;Tracheophyta;Euphyllophyta;Spermatophyta;Magnoliopsida;Mesangiospermae;Liliopsida;Petrosaviidae;'commelinids';Poales;Poaceae;Sorghum;Sorghum bicolor;strain BTx623	Eukaryota;Diaphoretickes;Arcryptista;Archaeplastida;G_Chloroplastida;Chloroplastida;Streptophyta;EP00266_Sorghum_bicolor	no	4558	ftp://ftp.ncbi.nlm.nih.gov/genomes/all/GCF/000/003/195/GCF_000003195.3_Sorghum_bicolor_NCBIv3/GCF_000003195.3_Sorghum_bicolor_NCBIv3_protein.faa.gz	Sorghum_bicolor_NCBIv3			10.1038/nature07723	none	genome			39248	18271004	29	465.5	5436	Panicoideae	Sorghum bicolor	Sorghum bicolor	4558	38051	96.95%	20503	14858	4703	3826	877	942	19561
EP00267	included		included	included	Zea_mays	Zea_mays	B73	Zea mays	Zea mays B73		Zea	mays	Chloroplastida	Streptophyta	Embryophyta	no	no	Streptophyta	Eukaryota;Diaphoretickes;Archaeplastida;Chloroplastida;Streptophyta;'core streptophytes';Phragmoplastophyta;Embryophyta;Tracheophyta;Euphyllophyta;Spermatophyta;Magnoliopsida;Mesangiospermae;Liliopsida;Petrosaviidae;'commelinids';Poales;Poaceae;Zea;Zea mays;strain B73	Eukaryota;Diaphoretickes;Arcryptista;Archaeplastida;G_Chloroplastida;Chloroplastida;Streptophyta;EP00267_Zea_mays	no	4577	ftp://ftp.ncbi.nlm.nih.gov/genomes/all/GCF/000/005/005/GCF_000005005.2_B73_RefGen_v4/GCF_000005005.2_B73_RefGen_v4_protein.faa.gz	B73 RefGen_v4			10.1126/science.1178534	none	genome			58409	25122765	23	430.1	5425	Panicoideae	Zea mays	Zea mays	4577	55879	95.67%	20503	9531	9148	5282	3866	1824	18679
EP00268	included		included	included	Persea_americana	Persea_americana	mill	Persea americana	Persea americana mill		Persea	americana	Chloroplastida	Streptophyta	Embryophyta	no	no	Streptophyta	Eukaryota;Diaphoretickes;Archaeplastida;Chloroplastida;Streptophyta;'core streptophytes';Phragmoplastophyta;Embryophyta;Tracheophyta;Euphyllophyta;Spermatophyta;Magnoliopsida;Mesangiospermae;Magnoliidae;Laurales;Lauraceae;Persea;Persea americana;strain mill	Eukaryota;Diaphoretickes;Arcryptista;Archaeplastida;G_Chloroplastida;Chloroplastida;Streptophyta;EP00268_Persea_americana	no	3435	https://www.ncbi.nlm.nih.gov/sra?linkname=bioproject_sra_all&from_uid=483022	Persea americana cultivar:mill Raw sequence reads			10.1186/s12864-019-5486-7	assemble mRNA,translate mRNA	transcriptome			69795	23047277	85	330.2	5485	Mesangiospermae	Mesangiospermae	Magnoliopsida	3398	55685	79.78%	8096	2811	4852	4733	119	433	7663
EP00269	included		included	included	Selaginella_moellendorffii	Selaginella_moellendorffii	Plant Delights	Selaginella moellendorffii	Selaginella moellendorffii Plant Delights		Selaginella	moellendorffii	Chloroplastida	Streptophyta	Embryophyta	yes	yes	Streptophyta	Eukaryota;Diaphoretickes;Archaeplastida;Chloroplastida;Streptophyta;'core streptophytes';Phragmoplastophyta;Embryophyta;Tracheophyta;Lycopodiopsida;Selaginella;Selaginella moellendorffii;strain Plant-Delights	Eukaryota;Diaphoretickes;Arcryptista;Archaeplastida;G_Chloroplastida;Chloroplastida;Streptophyta;EP00269_Selaginella_moellendorffii	no	88036	ftp://ftp.ncbi.nlm.nih.gov/genomes/all/GCF/000/143/415/GCF_000143415.4_v1.0/GCF_000143415.4_v1.0_protein.faa.gz	v1.0			10.1126/science.1203810	none	genome			45247	21988998	38	486	7724	Tracheophyta	Selaginella moellendorffii	Selaginella moellendorffii	88036	40816	90.21%	6452	1357	4062	1656	2406	1033	5419
EP00270	included		included	included	Netrium_digitus	Netrium_digitus	CCAC 0148	Netrium digitus	Netrium digitus CCAC 0148		Netrium	digitus	Chloroplastida	Streptophyta	Zygnematophyceae	no	no	Streptophyta	Eukaryota;Diaphoretickes;Archaeplastida;Chloroplastida;Streptophyta;'core streptophytes';Phragmoplastophyta;Zygnematophyceae;Zygnematophycidae;Netrium;Netrium digitus;strain CCAC-0148	Eukaryota;Diaphoretickes;Arcryptista;Archaeplastida;G_Chloroplastida;Chloroplastida;Streptophyta;EP00270_Netrium_digitus	no	43946	https://trace.ncbi.nlm.nih.gov/Traces/sra/?run=ERR364379	Population Genomics of Netrium digitus			10.1073/pnas.1323926111	assemble mRNA,translate mRNA	transcriptome			22362	5496324	86	245.8	1582	Streptophytina	Streptophytina	Streptophyta	35493	13101	58.59%	5155	2709	1067	1050	17	1379	3776
EP00271	included		included	included	Cylindrocystis_brebissonii	Cylindrocystis_brebissonii	CCAC 0211	Cylindrocystis brebissonii	Cylindrocystis brebissonii CCAC 0211		Cylindrocystis	brebissonii	Chloroplastida	Streptophyta	Zygnematophyceae	no	no	Streptophyta	Eukaryota;Diaphoretickes;Archaeplastida;Chloroplastida;Streptophyta;'core streptophytes';Phragmoplastophyta;Zygnematophyceae;Zygnematophycidae;Zygnemataceae;'CMZ clade';Cylindrocystis;Cylindrocystis brebissonii;strain CCAC-0211	Eukaryota;Diaphoretickes;Arcryptista;Archaeplastida;G_Chloroplastida;Chloroplastida;Streptophyta;EP00271_Cylindrocystis_brebissonii	no	102167	https://trace.ncbi.nlm.nih.gov/Traces/sra/?run=ERR364378	Population Genomics of Cylindrocystis brebissonii			10.1073/pnas.1323926111	assemble mRNA,translate mRNA	transcriptome			23720	8539061	85	360	4238	Streptophytina	Streptophytina	Streptophyta	35493	12805	53.98%	5155	3481	575	567	8	1099	4056
EP00272	not included	EP00899	included	not included	Mesostigma_viride	Mesostigma_viride	SAG 50-1	Mesostigma viride	Mesostigma viride SAG 50-1		Mesostigma	viride	Chloroplastida	Streptophyta	Mesostigma	no	no		Eukaryota;Diaphoretickes;Archaeplastida;Chloroplastida;Streptophyta;Mesostigma;Mesostigma viride;strain SAG-50.1	#N/A	no	41882	https://trace.ncbi.nlm.nih.gov/Traces/sra/?run=ERR364365	Population Genomics of Mesostigma viride			10.1073/pnas.1323926111	assemble mRNA,translate mRNA	transcriptome
EP00274	included		included	included	Cyanoptyche_gloeocystis	Cyanoptyche_gloeocystis	SAG4.97	Cyanoptyche gloeocystis	Cyanoptyche gloeocystis SAG4.97		Cyanoptyche	gloeocystis	Glaucophyta	Glaucophyta	Glaucophyta	no	no	Glaucophyta	Eukaryota;Diaphoretickes;Archaeplastida;Glaucophyta;Cyanoptyche;Cyanoptyche gloeocystis;strain SAG-4.97	Eukaryota;Diaphoretickes;Arcryptista;Archaeplastida;G_Chloroplastida;Glaucophyta;EP00274_Cyanoptyche_gloeocystis	no	77922	https://doi.org/10.6084/m9.figshare.12410606	MMETSP1086			10.1371/journal.pbio.1001889,10.1093/molbev/msw209	none	transcriptome		MMETSP – be very careful	8635	2114065	30	244.8	1824	Eukaryota	Eukaryota	Eukaryota	2759	4126	47.78%	988	481	154	137	17	353	635
EP00275	included		included	included	Glaucocystis_incrassata	Glaucocystis_incrassata	SAMN00150396,SAMN00150397,SAMN00150398,SAMN00150399,SAMN00150400	Glaucocystis nostochinearum	Glaucocystis incrassata		Glaucocystis	incrassata	Glaucophyta	Glaucophyta	Glaucophyta	no	no	Glaucophyta	Eukaryota;Diaphoretickes;Archaeplastida;Glaucophyta;Glaucocystis;Glaucocystis incrassata	Eukaryota;Diaphoretickes;Arcryptista;Archaeplastida;G_Chloroplastida;Glaucophyta;EP00275_Glaucocystis_incrassata	yes	38271	https://www.ncbi.nlm.nih.gov/nuccore?LinkName=biosample_nuccore&from_uid=150399	LIBEST_019786,LIBEST_019785,LIBEST_019784,LIBEST_019783,LIBEST_019782			10.1093/nar/gkl770	trimseq,translate mRNA,CD-HIT	EST			2328	377186	91	162	285	Eukaryota	Eukaryota	Eukaryota	2759	1009	43.34%	988	230	80	68	12	678	310
EP00276	included		included	included	Gloeochaete_wittrockiana	Gloeochaete_wittrockiana	SAG 46.84	Gloeochaete wittrockiana	Gloeochaete wittrockiana SAG 46.84	Gloeochaete witrockiana	Gloeochaete	wittrockiana	Glaucophyta	Glaucophyta	Glaucophyta	yes	yes	Glaucophyta	Eukaryota;Diaphoretickes;Archaeplastida;Glaucophyta;Gloeochaete;Gloeochaete wittrockiana;strain SAG-46.84	Eukaryota;Diaphoretickes;Arcryptista;Archaeplastida;G_Chloroplastida;Glaucophyta;EP00276_Gloeochaete_wittrockiana	no	38269	https://doi.org/10.6084/m9.figshare.12410606	MMETSP0308,MMETSP1089			10.1371/journal.pbio.1001889,10.1093/molbev/msw209	CD-HIT	transcriptome		MMETSP – be very careful	25339	8947618	30	353.1	4551	Eukaryota	Eukaryota	Eukaryota	2759	13738	54.22%	988	429	514	480	34	45	943
EP00277	included		included	included	Geminigera_cryophila	Geminigera_cryophila	CCMP2564,CaronLabIsolate	Geminigera cryophila	Geminigera cryophila CCMP2564,CaronLabIsolate		Geminigera	cryophila	Cryptophyceae	Cryptomonadales	Cryptomonadales	yes	yes	Pancryptista	Eukaryota;Diaphoretickes;Cryptista;'CK clade';Cryptophyceae;Cryptomonadales;'lineage B';Geminigera;Geminigera cryophila	Eukaryota;Diaphoretickes;Arcryptista;Pancryptista;EP00277_Geminigera_cryophila	yes	46947	https://doi.org/10.6084/m9.figshare.12410606	MMETSP0799,MMETSP1102			10.1371/journal.pbio.1001889,10.1093/molbev/msw209	CD-HIT	transcriptome		MMETSP – be very careful	48398	15578659	30	321.9	5964	Eukaryota	Eukaryota	Guillardia theta	55529	20702	42.77%	988	500	403	379	24	85	903
EP00279	included		included	included	Guillardia_theta	Guillardia_theta	CCMP2712	Guillardia theta	Guillardia theta CCMP2712		Guillardia	theta	Cryptophyceae	Cryptomonadales	Cryptomonadales	yes	yes	Pancryptista	Eukaryota;Diaphoretickes;Cryptista;'CK clade';Cryptophyceae;Cryptomonadales;'lineage C';Guillardia;Guillardia theta;strain CCMP-2712	Eukaryota;Diaphoretickes;Arcryptista;Pancryptista;EP00279_Guillardia_theta	no	55529	ftp://ftp.ncbi.nlm.nih.gov/genomes/all/GCF/000/315/625/GCF_000315625.1_Guith1/GCF_000315625.1_Guith1_protein.faa.gz	Guith1			10.1038/nature11681	none	genome			24822	10169744	49	409.7	14181	Eukaryota	Guillardia theta	Guillardia theta	55529	24388	98.25%	988	617	275	27	248	96	892
EP00280	not included	EP00960	included	not included	Hanusia_phi	Hanusia_phi	CCMP325	Hanusia phi	Hanusia phi CCMP325		Hanusia	phi	Cryptophyceae	Cryptomonadales	Cryptomonadales	no	no	Pancryptista	Eukaryota;Diaphoretickes;Cryptista;'CK clade';Cryptophyceae;Cryptomonadales;'lineage C';Hanusia;Hanusia phi;strain CCMP-325	#N/A	no	3032	https://doi.org/10.6084/m9.figshare.12410606	MMETSP1048			10.1371/journal.pbio.1001889,10.1093/molbev/msw209	none	transcriptome		MMETSP – be very careful
EP00281	included		included	included	Chroomonas_sp_CCMP1168	Chroomonas_sp_CCMP1168	CCMP1168	Chroomonas sp. CCMP1168	Chroomonas sp. CCMP1168 CCMP1168	Chroomonas mesostigmatica	Chroomonas	N/A	Cryptophyceae	Cryptomonadales	Cryptomonadales	no	no	Pancryptista	Eukaryota;Diaphoretickes;Cryptista;'CK clade';Cryptophyceae;Cryptomonadales;'lineage D';'Cafricana clade';strain CCMP-1168	Eukaryota;Diaphoretickes;Arcryptista;Pancryptista;EP00281_Chroomonas_sp_CCMP1168	no		https://doi.org/10.6084/m9.figshare.12410606	MMETSP0047			10.1371/journal.pbio.1001889,10.1093/molbev/msw209	none	transcriptome		MMETSP – be very careful	36099	10651710	30	295.1	5818	Eukaryota	Guillardia theta	Guillardia theta	55529	16975	47.02%	988	476	394	384	10	118	870
EP00282	included		included	included	Hemiselmis_andersenii	Hemiselmis_andersenii	CCMP644,CCMP439,CCMP1180,CCMP441	Hemiselmis andersenii	Hemiselmis andersenii CCMP644,CCMP439,CCMP1180,CCMP441		Hemiselmis	andersenii	Cryptophyceae	Cryptomonadales	Cryptomonadales	no	no	Pancryptista	Eukaryota;Diaphoretickes;Cryptista;'CK clade';Cryptophyceae;Cryptomonadales;'lineage D';Hemiselmis;Hemiselmis andersenii	Eukaryota;Diaphoretickes;Arcryptista;Pancryptista;EP00282_Hemiselmis_andersenii	yes	464988	https://doi.org/10.6084/m9.figshare.12410606	MMETSP0043,MMETSP1041,MMETSP1042,MMETSP1043			10.1371/journal.pbio.1001889,10.1093/molbev/msw209	CD-HIT	transcriptome		MMETSP – be very careful	47975	13213939	30	275.4	9757	Eukaryota	Eukaryota	Guillardia theta	55529	19514	40.68%	988	461	420	413	7	107	881
EP00283	included		included	included	Hemiselmis_rufescens	Hemiselmis_rufescens	PCC563	Hemiselmis rufescens	Hemiselmis rufescens PCC563		Hemiselmis	rufescens	Cryptophyceae	Cryptomonadales	Cryptomonadales	no	no	Pancryptista	Eukaryota;Diaphoretickes;Cryptista;'CK clade';Cryptophyceae;Cryptomonadales;'lineage D';Hemiselmis;Hemiselmis rufescens;strain PCC-563	Eukaryota;Diaphoretickes;Arcryptista;Pancryptista;EP00283_Hemiselmis_rufescens	no	77926	https://doi.org/10.6084/m9.figshare.12410606	MMETSP1357			10.1371/journal.pbio.1001889,10.1093/molbev/msw209	none	transcriptome		MMETSP – be very careful	27345	6804090	30	248.8	6122	Eukaryota	Eukaryota	Guillardia theta	55529	12843	46.97%	988	542	302	287	15	144	844
EP00284	included		included	included	Hemiselmis_tepida	Hemiselmis_tepida	CCMP443	Hemiselmis tepida	Hemiselmis tepida CCMP443		Hemiselmis	tepida	Cryptophyceae	Cryptomonadales	Cryptomonadales	no	no	Pancryptista	Eukaryota;Diaphoretickes;Cryptista;'CK clade';Cryptophyceae;Cryptomonadales;'lineage D';Hemiselmis;Hemiselmis tepida;strain CCMP-443	Eukaryota;Diaphoretickes;Arcryptista;Pancryptista;EP00284_Hemiselmis_tepida	no	464990	https://doi.org/10.6084/m9.figshare.12410606	MMETSP1355			10.1371/journal.pbio.1001889,10.1093/molbev/msw209	none	transcriptome		MMETSP – be very careful	19293	4852528	30	251.5	7137	Eukaryota	Eukaryota	Guillardia theta	55529	6251	32.40%	988	488	194	177	17	306	682
EP00285	included		included	included	Hemiselmis_virescens	Hemiselmis_virescens	PCC157	Hemiselmis virescens	Hemiselmis virescens PCC157	Hemiselmis viresens	Hemiselmis	virescens	Cryptophyceae	Cryptomonadales	Cryptomonadales	no	no	Pancryptista	Eukaryota;Diaphoretickes;Cryptista;'CK clade';Cryptophyceae;Cryptomonadales;'lineage D';Hemiselmis;Hemiselmis virescens;strain PCC-157	Eukaryota;Diaphoretickes;Arcryptista;Pancryptista;EP00285_Hemiselmis_virescens	no	77927	https://doi.org/10.6084/m9.figshare.12410606	MMETSP1356			10.1371/journal.pbio.1001889,10.1093/molbev/msw209	none	transcriptome		MMETSP – be very careful	20085	4428206	30	220.5	4209	Eukaryota	Eukaryota	Guillardia theta	55529	9348	46.54%	988	540	281	264	17	167	821
EP00286	included		included	included	Rhodomonas_abbreviata	Rhodomonas_abbreviata	Caron Lab Isolate	Rhodomonas abbreviata	Rhodomonas abbreviata Caron Lab Isolate		Rhodomonas	abbreviata	Cryptophyceae	Cryptomonadales	Cryptomonadales	no	no	Pancryptista	Eukaryota;Diaphoretickes;Cryptista;'CK clade';Cryptophyceae;Cryptomonadales;'lineage E';'Rabbreviata clade';Rhodomonas abbreviata;strain Caron-Lab-Isolate	Eukaryota;Diaphoretickes;Arcryptista;Pancryptista;EP00286_Rhodomonas_abbreviata	no	46948	https://doi.org/10.6084/m9.figshare.12410606	MMETSP1101			10.1371/journal.pbio.1001889,10.1093/molbev/msw209	none	transcriptome		MMETSP – be very careful	30134	10414569	30	345.6	8035	Eukaryota	Eukaryota	Guillardia theta	55529	15404	51.12%	988	358	463	439	24	167	821
EP00287	included		included	included	Rhodomonas_sp_CCMP768	Rhodomonas_sp_CCMP768	CCMP768	Rhodomonas sp. CCMP768	Rhodomonas sp. CCMP768 CCMP768		Rhodomonas	N/A	Cryptophyceae	Cryptomonadales	Cryptomonadales	no	no	Pancryptista	Eukaryota;Diaphoretickes;Cryptista;'CK clade';Cryptophyceae;Cryptomonadales;'lineage E';'Rirregularis clade';strain CCMP-768	Eukaryota;Diaphoretickes;Arcryptista;Pancryptista;EP00287_Rhodomonas_sp_CCMP768	no	302021	https://doi.org/10.6084/m9.figshare.12410606	MMETSP1091,MMETSP1389			10.1371/journal.pbio.1001889,10.1093/molbev/msw209	CD-HIT	transcriptome		MMETSP – be very careful	33487	6159671	30	183.9	2399	Eukaryota	Eukaryota	Guillardia theta	55529	12156	36.30%	988	504	303	281	22	181	807
EP00288	included		included	included	Rhodomonas_lens	Rhodomonas_lens	RHODO	Rhodomonas lens	Rhodomonas lens RHODO		Rhodomonas	lens	Cryptophyceae	Cryptomonadales	Cryptomonadales	no	no	Pancryptista	Eukaryota;Diaphoretickes;Cryptista;'CK clade';Cryptophyceae;Cryptomonadales;'lineage E';'Rpauca clade';Rhodomonas lens;strain RHODO	Eukaryota;Diaphoretickes;Arcryptista;Pancryptista;EP00288_Rhodomonas_lens	no	354590	https://doi.org/10.6084/m9.figshare.12410606	MMETSP0484			10.1371/journal.pbio.1001889,10.1093/molbev/msw209	none	transcriptome		MMETSP – be very careful	20501	5891753	30	287.4	5485	Eukaryota	Eukaryota	Guillardia theta	55529	10527	51.35%	988	325	242	234	8	421	567
EP00289	not included	EP00961	included	not included	Rhodomonas_salina	Rhodomonas_salina	CCMP1319	Rhodomonas salina	Rhodomonas salina CCMP1319		Rhodomonas	salina	Cryptophyceae	Cryptomonadales	Cryptomonadales	no	no	Pancryptista	Eukaryota;Diaphoretickes;Cryptista;'CK clade';Cryptophyceae;Cryptomonadales;'lineage E';'Rpauca clade';Rhodomonas salina;strain CCMP-1319	#N/A	no	52970	https://doi.org/10.6084/m9.figshare.12410606	MMETSP1047			10.1371/journal.pbio.1001889,10.1093/molbev/msw209	none	transcriptome		MMETSP – be very careful
EP00290	included		included	included	Baffinella_frigidus	Baffinella_frigidus	CCMP2293	Baffinella sp. CCMP2293	Baffinella frigidus	Cryptophyceae sp.	Baffinella	frigidus	Cryptophyceae	Cryptomonadales	Cryptomonadales	yes	yes	Pancryptista	Eukaryota;Diaphoretickes;Cryptista;'CK clade';Cryptophyceae;Cryptomonadales;Baffinella;Baffinella frigidus;strain CCMP-2293	Eukaryota;Diaphoretickes;Arcryptista;Pancryptista;EP00290_Baffinella_frigidus	no		https://doi.org/10.6084/m9.figshare.12410606	MMETSP0986,MMETSP0987,MMETSP0988,MMETSP0989			10.1371/journal.pbio.1001889,10.1093/molbev/msw209	CD-HIT	transcriptome		MMETSP – be very careful	59605	16186375	30	271.6	12273	Eukaryota	Guillardia theta	Guillardia theta	55529	25481	42.75%	988	459	439	426	13	90	898
EP00291	included		included	included	Cryptomonas_curvata	Cryptomonas_curvata	CCAP 979/52	Cryptomonas curvata	Cryptomonas curvata CCAP 979/52		Cryptomonas	curvata	Cryptophyceae	Cryptomonadales	Cryptomonadales	yes	yes	Pancryptista	Eukaryota;Diaphoretickes;Cryptista;'CK clade';Cryptophyceae;Cryptomonadales;Cryptomonas;Cryptomonas curvata;strain CCAP-979/52	Eukaryota;Diaphoretickes;Arcryptista;Pancryptista;EP00291_Cryptomonas_curvata	no	233186	https://doi.org/10.6084/m9.figshare.12410606	MMETSP1050			10.1371/journal.pbio.1001889,10.1093/molbev/msw209	none	transcriptome		MMETSP – be very careful	31558	9663358	30	306.2	8961	Eukaryota	Eukaryota	Guillardia theta	55529	15319	48.54%	988	447	312	298	14	229	759
EP00292	included		included	included	Cryptomonas_paramecium	Cryptomonas_paramecium	CCAP 977/2a	Cryptomonas paramecium	Cryptomonas paramecium CCAP 977/2a		Cryptomonas	paramecium	Cryptophyceae	Cryptomonadales	Cryptomonadales	no	no	Pancryptista	Eukaryota;Diaphoretickes;Cryptista;'CK clade';Cryptophyceae;Cryptomonadales;Cryptomonas;Cryptomonas paramecium;strain CCAP-977/2a	Eukaryota;Diaphoretickes;Arcryptista;Pancryptista;EP00292_Cryptomonas_paramecium	no	2898	https://doi.org/10.6084/m9.figshare.12410606	MMETSP0038			10.1371/journal.pbio.1001889,10.1093/molbev/msw209	none	transcriptome		MMETSP – be very careful	34523	9684824	30	280.5	7351	Eukaryota	Eukaryota	Guillardia theta	55529	15358	44.49%	988	454	357	337	20	177	811
EP00293	included		included	included	Proteomonas_sulcata	Proteomonas_sulcata	CCMP704	Proteomonas sulcata	Proteomonas sulcata CCMP704		Proteomonas	sulcata	Cryptophyceae	Cryptomonadales	Cryptomonadales	no	no	Pancryptista	Eukaryota;Diaphoretickes;Cryptista;'CK clade';Cryptophyceae;Cryptomonadales;Proteomonas;Proteomonas sulcata;strain CCMP-704	Eukaryota;Diaphoretickes;Arcryptista;Pancryptista;EP00293_Proteomonas_sulcata	no	77928	https://doi.org/10.6084/m9.figshare.12410606	MMETSP1049			10.1371/journal.pbio.1001889,10.1093/molbev/msw209	none	transcriptome		MMETSP – be very careful	21543	5500106	30	255.3	2330	Eukaryota	Eukaryota	Guillardia theta	55529	9155	42.50%	988	526	218	194	24	244	744
EP00294	included		included	included	Goniomonas_avonlea	Goniomonas_avonlea	m	Goniomonas avonlea	Goniomonas avonlea m		Goniomonas	avonlea	Cryptophyceae	Goniomonas	Goniomonas	yes	yes	Pancryptista	Eukaryota;Diaphoretickes;Cryptista;'CK clade';Cryptophyceae;Goniomonas;'ma G clade';Goniomonas avonlea;strain m	Eukaryota;Diaphoretickes;Arcryptista;Pancryptista;EP00294_Goniomonas_avonlea	no	1255295	https://doi.org/10.6084/m9.figshare.12410606	MMETSP0114			10.1371/journal.pbio.1001889,10.1093/molbev/msw209	none	transcriptome		MMETSP – be very careful	18028	7938912	30	440.4	8504	Eukaryota	Eukaryota	Eukaryota	2759	10323	57.26%	988	519	209	199	10	260	728
EP00295	included		included	included	Goniomonas_pacifica	Goniomonas_pacifica	CCMP1869	Goniomonas pacifica	Goniomonas pacifica CCMP1869		Goniomonas	pacifica	Cryptophyceae	Goniomonas	Goniomonas	yes	yes	Pancryptista	Eukaryota;Diaphoretickes;Cryptista;'CK clade';Cryptophyceae;Goniomonas;'ma G clade';Goniomonas pacifica;strain CCMP-1869	Eukaryota;Diaphoretickes;Arcryptista;Pancryptista;EP00295_Goniomonas_pacifica	no	195067	https://doi.org/10.6084/m9.figshare.12410606	MMETSP0107,MMETSP0108			10.1371/journal.pbio.1001889,10.1093/molbev/msw209	CD-HIT	transcriptome		MMETSP – be very careful	51699	13392109	30	259	3903	Eukaryota	Eukaryota	Eukaryota	2759	13733	26.56%	988	507	388	372	16	93	895
EP00296	included		included	included	Roombia_truncata	Roombia_truncata	N/A	Roombia truncata	Roombia truncata		Roombia	truncata	Kathablepharidacea	Roombia	Roombia	no	no	Pancryptista	Eukaryota;Diaphoretickes;Cryptista;'CK clade';Kathablepharidacea;Roombia;Roombia truncata	Eukaryota;Diaphoretickes;Arcryptista;Pancryptista;EP00296_Roombia_truncata	no	681104	https://www.ncbi.nlm.nih.gov/sites/nuccore?term=73793[BioProject]	PRJNA73793			10.1098/rspb.2011.2301	translate mRNA (min length 50)	transcriptome			10288	1578679	43	153.4	1352	Eukaryota	Eukaryota	Eukaryota	2759	4725	45.93%	988	262	290	254	36	436	552
EP00297	included		included	included	Palpitomonas_bilix	Palpitomonas_bilix	NIES-2562	Palpitomonas bilix	Palpitomonas bilix NIES-2562		Palpitomonas	bilix	Palpitomonas	Palpitomonas	Palpitomonas	yes	yes	Pancryptista	Eukaryota;Diaphoretickes;Cryptista;Palpitomonas;Palpitomonas bilix;strain NIES-2562	Eukaryota;Diaphoretickes;Arcryptista;Pancryptista;EP00297_Palpitomonas_bilix	no	652834	https://doi.org/10.6084/m9.figshare.12410606	MMETSP0780			10.1371/journal.pbio.1001889,10.1093/molbev/msw209	none	transcriptome		MMETSP – be very careful	26331	9105050	30	345.8	5010	Eukaryota	Eukaryota	Eukaryota	2759	13695	52.01%	988	310	478	459	19	200	788
EP00298	included		included	included	Acanthocystis_sp_HF-20	Acanthocystis_sp_HF-20	clone HF-20	Acanthocystis sp. HF-20	Acanthocystis sp. HF-20 clone HF-20		Acanthocystis	N/A	Centroplasthelida	Centroplasthelida	Centroplasthelida	yes	yes	Haptista	Eukaryota;Diaphoretickes;Haptista;Centroplasthelida;Panacanthocystida;Acanthocystidae;Acanthocystis;strain HF-20	Eukaryota;Diaphoretickes;HPHTSAR;PTSAR;HTSAR;Haptista;EP00298_Acanthocystis_sp_HF-20	no		https://datadryad.org/bitstream/handle/10255/dryad.103233/Acanthocystis_sp_transcriptome.fasta.zip	Transcriptome assembly of Acanthocystis sp			10.1098/rspb.2015.2802	translate mRNA	transcriptome			30723	8464173	85	275.5	2845	Eukaryota	Eukaryota	Eukaryota	2759	14985	48.77%	988	430	439	427	12	119	869
EP00299	included		included	included	Pterocystis_sp_00344	Pterocystis_sp_00344	clone 00344	Pterocystis canadensis	Pterocystis sp. 00344	Raineriophrys erinaceoides	Pterocystis	N/A	Centroplasthelida	Centroplasthelida	Centroplasthelida	yes	yes	Haptista	Eukaryota;Diaphoretickes;Haptista;Centroplasthelida;Pterocystida;Pterista;'Pterocystidae C';strain 00344	Eukaryota;Diaphoretickes;HPHTSAR;PTSAR;HTSAR;Haptista;EP00299_Pterocystis_sp_00344	no		https://datadryad.org/bitstream/handle/10255/dryad.103231/Raineriophrys_erinaceoides_transcriptome.fasta.zip	Transcriptome assembly of Raineriophrys erinaceoides			10.1098/rspb.2015.2802	translate mRNA	transcriptome			20396	6732493	85	330.1	2921	Eukaryota	Eukaryota	Eukaryota	2759	9897	48.52%	988	512	349	339	10	127	861
EP00300	included		included	included	Choanocystis_sp_HF-7	Choanocystis_sp_HF-7	clone HF-7	Choanocystis sp. HF-7	Choanocystis sp. HF-7 clone HF-7		Choanocystis	N/A	Centroplasthelida	Centroplasthelida	Centroplasthelida	yes	yes	Haptista	Eukaryota;Diaphoretickes;Haptista;Centroplasthelida;Pterocystida;Raphidista;Choanocystidae;Choanocystis;strain HF-7	Eukaryota;Diaphoretickes;HPHTSAR;PTSAR;HTSAR;Haptista;EP00300_Choanocystis_sp_HF-7	no		https://datadryad.org/bitstream/handle/10255/dryad.103232/Choanocystis_sp_transcriptome.fasta.zip	Transcriptome assembly of Choanocystis sp			10.1098/rspb.2015.2802	translate mRNA	transcriptome			43441	13944155	85	321	3264	Eukaryota	Eukaryota	Eukaryota	2759	15051	34.65%	988	243	684	655	29	61	927
EP00301	included		included	included	Raphidiophrys_heterophryoidea	Raphidiophrys_heterophryoidea	clone 00434	Raphidiophrys heterophryoidea	Raphidiophrys heterophryoidea clone 00434		Raphidiophrys	heterophryoidea	Centroplasthelida	Centroplasthelida	Centroplasthelida	yes	yes	Haptista	Eukaryota;Diaphoretickes;Haptista;Centroplasthelida;Pterocystida;Raphidista;Raphidiophryidae;Raphidiophrys;Raphidiophrys heterophryoidea;strain 00434	Eukaryota;Diaphoretickes;HPHTSAR;PTSAR;HTSAR;Haptista;EP00301_Raphidiophrys_heterophryoidea	no	1703429	https://datadryad.org/bitstream/handle/10255/dryad.103234/Raphidiophrys_heterophryoidea_transcriptome.fasta.zip	Transcriptome assembly of Raphidiophrys heterophryoidea			10.1098/rspb.2015.2802	translate mRNA	transcriptome			28138	9929943	85	352.9	5053	Eukaryota	Eukaryota	Eukaryota	2759	14358	51.03%	988	440	427	416	11	121	867
EP00302	included		included	included	Diacronema_sp_CCMP2436	Diacronema_sp_CCMP2436	CCMP2436	Diacronema sp. CCMP2436	Diacronema sp. CCMP2436 CCMP2436		Diacronema	N/A	Haptophyta	Pavlovales	Pavlovales	yes	yes	Haptista	Eukaryota;Diaphoretickes;Haptista;Haptophyta;Pavlovales;Diacronema;strain CCMP-2436	Eukaryota;Diaphoretickes;HPHTSAR;PTSAR;HTSAR;Haptista;EP00302_Diacronema_sp_CCMP2436	no		https://doi.org/10.6084/m9.figshare.12410606	MMETSP0982,MMETSP0983,MMETSP0984,MMETSP0985			10.1371/journal.pbio.1001889,10.1093/molbev/msw209	CD-HIT	transcriptome		MMETSP – be very careful	54066	16191621	30	299.5	5224	Eukaryota	Eukaryota	Eukaryota	2759	29332	54.25%	988	438	353	352	1	197	791
EP00303	included		included	included	Exanthemachrysis_gayraliae	Exanthemachrysis_gayraliae	RCC1523	Exanthemachrysis gayraliae	Exanthemachrysis gayraliae RCC1523		Exanthemachrysis	gayraliae	Haptophyta	Pavlovales	Pavlovales	no	no	Haptista	Eukaryota;Diaphoretickes;Haptista;Haptophyta;Pavlovales;Exanthemachrysis;Exanthemachrysis gayraliae;strain RCC-1523	Eukaryota;Diaphoretickes;HPHTSAR;PTSAR;HTSAR;Haptista;EP00303_Exanthemachrysis_gayraliae	no	119497	https://doi.org/10.6084/m9.figshare.12410606	MMETSP1464			10.1371/journal.pbio.1001889,10.1093/molbev/msw209	none	transcriptome		MMETSP – be very careful	17205	4530107	30	263.3	4356	Eukaryota	Eukaryota	Eukaryota	2759	10260	59.63%	988	472	188	185	3	328	660
EP00304	included		included	included	Pavlova_gyrans	Pavlova_gyrans	CCMP608	Pavlova gyrans	Pavlova gyrans CCMP608		Pavlova	gyrans	Haptophyta	Pavlovales	Pavlovales	no	no	Haptista	Eukaryota;Diaphoretickes;Haptista;Haptophyta;Pavlovales;Pavlova;Pavlova gyrans;strain CCMP-608	Eukaryota;Diaphoretickes;HPHTSAR;PTSAR;HTSAR;Haptista;EP00304_Pavlova_gyrans	no	44452	https://doi.org/10.6084/m9.figshare.12410606	MMETSP1466			10.1371/journal.pbio.1001889,10.1093/molbev/msw209	none	transcriptome		MMETSP – be very careful	16592	4645539	30	280	5152	Eukaryota	Eukaryota	Eukaryota	2759	8892	53.59%	988	455	164	162	2	369	619
EP00305	not included	EP00963	included	not included	Diacronema_lutheri	Diacronema_lutheri	RCC1537	Diacronema lutheri	Diacronema lutheri RCC1537	Pavlova lutheri	Diacronema	lutheri	Haptophyta	Pavlovales	Pavlovales	no	no		Eukaryota;Diaphoretickes;Haptista;Haptophyta;Pavlovales;Diacronema;Diacronema lutheri;strain RCC-1537	#N/A	no	2081491	https://doi.org/10.6084/m9.figshare.12410606	MMETSP1463			10.1371/journal.pbio.1001889,10.1093/molbev/msw209	none	transcriptome		MMETSP – be very careful
EP00306	included		included	included	Pavlova_sp_CCMP459	Pavlova_sp_CCMP459	CCMP459	Pavlova sp. CCMP459	Pavlova sp. CCMP459 CCMP459		Pavlova	N/A	Haptophyta	Pavlovales	Pavlovales	no	no	Haptista	Eukaryota;Diaphoretickes;Haptista;Haptophyta;Pavlovales;Pavlova;strain CCMP-459	Eukaryota;Diaphoretickes;HPHTSAR;PTSAR;HTSAR;Haptista;EP00306_Pavlova_sp_CCMP459	no	298111	https://doi.org/10.6084/m9.figshare.12410606	MMETSP1139,MMETSP1140,MMETSP1381			10.1371/journal.pbio.1001889,10.1093/molbev/msw209	CD-HIT	transcriptome		MMETSP – be very careful	24842	7065255	30	284.4	4506	Eukaryota	Eukaryota	Eukaryota	2759	11719	47.17%	988	460	271	269	2	257	731
EP00307	included		included	included	Rebecca_sp_RCC1486	Rebecca_sp_RCC1486	RCC1486	Rebecca sp. RCC1486	Rebecca sp. RCC1486 RCC1486	Chrysoculter rhomboideus	Rebecca	N/A	Haptophyta	Pavlovales	Pavlovales	no	no	Haptista	Eukaryota;Diaphoretickes;Haptista;Haptophyta;Pavlovales;Rebecca;strain RCC-1486	Eukaryota;Diaphoretickes;HPHTSAR;PTSAR;HTSAR;Haptista;EP00307_Rebecca_sp_RCC1486	no		https://doi.org/10.6084/m9.figshare.12410606	MMETSP1335			10.1371/journal.pbio.1001889,10.1093/molbev/msw209	none	transcriptome		MMETSP – be very careful	15359	3459396	30	225.2	2150	Eukaryota	Eukaryota	Eukaryota	2759	7306	47.57%	988	494	166	159	7	328	660
EP00308	included		included	included	Calcidiscus_leptoporus	Calcidiscus_leptoporus	RCC1130	Calcidiscus leptoporus	Calcidiscus leptoporus RCC1130		Calcidiscus	leptoporus	Haptophyta	Prymnesiophyceae	Prymnesiophyceae	no	no	Haptista	Eukaryota;Diaphoretickes;Haptista;Haptophyta;Prymnesiophyceae;Calcihaptophycidae;Coccolithales;Calcidiscaceae;Calcidiscus;Calcidiscus leptoporus;strain RCC-1130	Eukaryota;Diaphoretickes;HPHTSAR;PTSAR;HTSAR;Haptista;EP00308_Calcidiscus_leptoporus	no	127549	https://doi.org/10.6084/m9.figshare.12410606	MMETSP1334			10.1371/journal.pbio.1001889,10.1093/molbev/msw209	none	transcriptome		MMETSP – be very careful	27333	6756291	30	247.2	3217	Eukaryota	Eukaryota	Emiliania huxleyi CCMP1516	280463	12783	46.77%	988	583	230	228	2	175	813
EP00309	not included	EP00965	included	not included	Chrysotila_dentata	Chrysotila_carterae	CCMP645	Chrysotila carterae	Chrysotila carterae CCMP645	Pleurochrysis carterae	Chrysotila	dentata	Haptophyta	Prymnesiophyceae	Prymnesiophyceae	no	no		Eukaryota;Diaphoretickes;Haptista;Haptophyta;Prymnesiophyceae;Calcihaptophycidae;Coccolithales;Chrysotilaceae;Chrysotila;Chrysotila dentata;strain CCMP-645	#N/A	no	13221	https://doi.org/10.6084/m9.figshare.12410606	MMETSP1136,MMETSP1137,MMETSP1138			10.1371/journal.pbio.1001889,10.1093/molbev/msw209	CD-HIT	transcriptome		MMETSP – be very careful
EP00310	included		included	included	Coccolithus_braarudii	Coccolithus_braarudii	PLY182G	Coccolithus braarudii	Coccolithus braarudii PLY182G	Coccolithus pelagicus ssp braarudi	Coccolithus	braarudii	Haptophyta	Prymnesiophyceae	Prymnesiophyceae	no	no	Haptista	Eukaryota;Diaphoretickes;Haptista;Haptophyta;Prymnesiophyceae;Calcihaptophycidae;Coccolithales;Coccolithaceae;Coccolithus;Coccolithus braarudii;strain PLY182G	Eukaryota;Diaphoretickes;HPHTSAR;PTSAR;HTSAR;Haptista;EP00310_Coccolithus_braarudii	no	221442	https://doi.org/10.6084/m9.figshare.12410606	MMETSP0164			10.1371/journal.pbio.1001889,10.1093/molbev/msw209	none	transcriptome		MMETSP – be very careful	26201	5712519	30	218	2140	Eukaryota	Eukaryota	Emiliania huxleyi CCMP1516	280463	10806	41.24%	988	517	325	314	11	146	842
EP00311	not included	EP00962	included	not included	Isochrysis_galbana	Isochrysis_galbana	CCMP1323	Isochrysis galbana	Isochrysis galbana CCMP1323		Isochrysis	galbana	Haptophyta	Prymnesiophyceae	Prymnesiophyceae	no	no		Eukaryota;Diaphoretickes;Haptista;Haptophyta;Prymnesiophyceae;Calcihaptophycidae;Isochrysidales;Isochrysidaceae;Isochrysis;Isochrysis galbana;strain CCMP-1323	#N/A	no	37099	https://doi.org/10.6084/m9.figshare.12410606	MMETSP0595,MMETSP0943,MMETSP0944			10.1371/journal.pbio.1001889,10.1093/molbev/msw209	CD-HIT	transcriptome		MMETSP – be very careful
EP00312	included		included	included	Isochrysidales_sp_CCMP1244	Isochrysidales_sp_CCMP1244	CCMP1244	Isochrysis sp. CCMP1244	Isochrysidales sp. CCMP1244		N/A	N/A	Haptophyta	Prymnesiophyceae	Prymnesiophyceae	no	no	Haptista	Eukaryota;Diaphoretickes;Haptista;Haptophyta;Prymnesiophyceae;Calcihaptophycidae;Isochrysidales;strain CCMP-1244	Eukaryota;Diaphoretickes;HPHTSAR;PTSAR;HTSAR;Haptista;EP00312_Isochrysidales_sp_CCMP1244	no		https://doi.org/10.6084/m9.figshare.12410606	MMETSP1090,MMETSP1388			10.1371/journal.pbio.1001889,10.1093/molbev/msw209	CD-HIT	transcriptome		MMETSP – be very careful	44091	11281437	30	255.9	4515	Eukaryota	Emiliania huxleyi CCMP1516	Emiliania huxleyi CCMP1516	280463	28462	64.55%	988	500	343	217	126	145	843
EP00313	not included	EP00967	included	not included	Tisochrysis_lutea	Isochrysis_sp_CCMP1324	CCMP1324	Isochrysis sp. CCMP1324	Isochrysis sp. CCMP1324 CCMP1324		Tisochrysis	lutea	Haptophyta	Prymnesiophyceae	Prymnesiophyceae	no	no		Eukaryota;Diaphoretickes;Haptista;Haptophyta;Prymnesiophyceae;Calcihaptophycidae;Isochrysidales;Isochrysidaceae;Tisochrysis;Tisochrysis lutea;strain CCMP-1324	#N/A	no		https://doi.org/10.6084/m9.figshare.12410606	MMETSP1129,MMETSP1130,MMETSP1131,MMETSP1132			10.1371/journal.pbio.1001889,10.1093/molbev/msw209	CD-HIT	transcriptome		MMETSP – be very careful
EP00314	included		included	included	Emiliania_huxleyi	Emiliania_huxleyi	CCMP1516	Emiliania huxleyi	Emiliania huxleyi CCMP1516		Emiliania	huxleyi	Haptophyta	Prymnesiophyceae	Prymnesiophyceae	yes	yes	Haptista	Eukaryota;Diaphoretickes;Haptista;Haptophyta;Prymnesiophyceae;Calcihaptophycidae;Isochrysidales;Noelaerhabdaceae;Emiliania;Emiliania huxleyi;strain CCMP-1516	Eukaryota;Diaphoretickes;HPHTSAR;PTSAR;HTSAR;Haptista;EP00314_Emiliania_huxleyi	no	2903	ftp://ftp.ncbi.nlm.nih.gov/genomes/all/GCF/000/372/725/GCF_000372725.1_Emiliana_huxleyi_CCMP1516_main_genome_assembly_v1.0/GCF_000372725.1_Emiliana_huxleyi_CCMP1516_main_genome_assembly_v1.0_protein.faa.gz	Emiliana huxleyi CCMP1516 main genome assembly v1.0			10.1038/nature12221	none	genome			38554	13220558	34	342.9	21165	Eukaryota	Eukaryota	Emiliania huxleyi CCMP1516	280463	28622	74.24%	988	279	571	338	233	138	850
EP00315	included		included	included	Gephyrocapsa_oceanica	Gephyrocapsa_oceanica	RCC1303	Gephyrocapsa oceanica	Gephyrocapsa oceanica RCC1303		Gephyrocapsa	oceanica	Haptophyta	Prymnesiophyceae	Prymnesiophyceae	yes	yes	Haptista	Eukaryota;Diaphoretickes;Haptista;Haptophyta;Prymnesiophyceae;Calcihaptophycidae;Isochrysidales;Noelaerhabdaceae;Gephyrocapsa;Gephyrocapsa oceanica;strain RCC-1303	Eukaryota;Diaphoretickes;HPHTSAR;PTSAR;HTSAR;Haptista;EP00315_Gephyrocapsa_oceanica	no	38817	https://doi.org/10.6084/m9.figshare.12410606	MMETSP1363,MMETSP1364,MMETSP1365,MMETSP1366			10.1371/journal.pbio.1001889,10.1093/molbev/msw209	CD-HIT	transcriptome		MMETSP – be very careful	58954	16481364	30	279.6	4031	Eukaryota	Eukaryota	Emiliania huxleyi CCMP1516	280463	37575	63.74%	988	453	400	275	125	135	853
EP00316	included		included	included	Scyphosphaera_apsteinii	Scyphosphaera_apsteinii	RCC1455	Scyphosphaera apsteinii	Scyphosphaera apsteinii RCC1455		Scyphosphaera	apsteinii	Haptophyta	Prymnesiophyceae	Prymnesiophyceae	no	no	Haptista	Eukaryota;Diaphoretickes;Haptista;Haptophyta;Prymnesiophyceae;Calcihaptophycidae;Zygodiscales;Pontosphaeraceae;Scyphosphaera;Scyphosphaera apsteinii;strain RCC-1455	Eukaryota;Diaphoretickes;HPHTSAR;PTSAR;HTSAR;Haptista;EP00316_Scyphosphaera_apsteinii	no	418940	https://doi.org/10.6084/m9.figshare.12410606	MMETSP1333			10.1371/journal.pbio.1001889,10.1093/molbev/msw209	none	transcriptome		MMETSP – be very careful	26483	7409691	30	279.8	4756	Eukaryota	Eukaryota	Emiliania huxleyi CCMP1516	280463	11316	42.73%	988	553	270	266	4	165	823
EP00317	not included	EP00964	included	not included	Phaeocystis_antarctica	Phaeocystis_antarctica	CaronLabIsolate,CCMP1374	Phaeocystis antarctica	Phaeocystis antarctica CaronLabIsolate,CCMP1374		Phaeocystis	antarctica	Haptophyta	Prymnesiophyceae	Prymnesiophyceae	no	no		Eukaryota;Diaphoretickes;Haptista;Haptophyta;Prymnesiophyceae;Phaeocystales;Phaeocystis;Phaeocystis antarctica	#N/A	yes	33657	https://doi.org/10.6084/m9.figshare.12410606	MMETSP1100,MMETSP1444			10.1371/journal.pbio.1001889,10.1093/molbev/msw209	CD-HIT	transcriptome		MMETSP – be very careful
EP00318	not included	EP00908	included	not included	Phaeocystis_cordata	Phaeocystis_cordata	RCC1383	Phaeocystis cordata	Phaeocystis cordata RCC1383		Phaeocystis	cordata	Haptophyta	Prymnesiophyceae	Prymnesiophyceae	no	no		Eukaryota;Diaphoretickes;Haptista;Haptophyta;Prymnesiophyceae;Phaeocystales;Phaeocystis;Phaeocystis cordata;strain RCC-1383	#N/A	no	118079	https://doi.org/10.6084/m9.figshare.12410606	MMETSP1465			10.1371/journal.pbio.1001889,10.1093/molbev/msw209	none	transcriptome		MMETSP – be very careful
EP00319	not included	EP00321	included	not included	Phaeocystis_globosa	Phaeocystis_globosa	CCMP1528	Phaeocystis globosa	Phaeocystis globosa CCMP1528		Phaeocystis	globosa	Haptophyta	Prymnesiophyceae	Prymnesiophyceae	no	no	Haptista	Eukaryota;Diaphoretickes;Haptista;Haptophyta;Prymnesiophyceae;Phaeocystales;Phaeocystis;Phaeocystis globosa;strain CCMP-1528	#N/A	no	33658	https://zenodo.org/record/1476491/files/phaeocystisglobosa_euk_seqs.fasta?download=1	phaeocystisglobosa_euk_seqs			10.1111/jeu.12727	translate mRNA	transcriptome
EP00320	included		included	included	Phaeocystis_rex	Phaeocystis_rex	CCMP2000	Phaeocystis rex	Phaeocystis rex CCMP2000		Phaeocystis	rex	Haptophyta	Prymnesiophyceae	Prymnesiophyceae	yes	yes	Haptista	Eukaryota;Diaphoretickes;Haptista;Haptophyta;Prymnesiophyceae;Phaeocystales;Phaeocystis;Phaeocystis rex;strain CCMP-2000	Eukaryota;Diaphoretickes;HPHTSAR;PTSAR;HTSAR;Haptista;EP00320_Phaeocystis_rex	no	1631189	https://doi.org/10.6084/m9.figshare.12410606	MMETSP1178			10.1371/journal.pbio.1001889,10.1093/molbev/msw209	none	transcriptome		MMETSP – be very careful	22557	3377122	30	149.7	2872	Eukaryota	Eukaryota	Emiliania huxleyi CCMP1516	280463	8639	38.30%	988	493	240	231	9	255	733
EP00321	included		included	included	Phaeocystis_globosa	Phaeocystis_sp_CCMP2710	CCMP2710	Phaeocystis sp. CCMP2710	Phaeocystis sp. CCMP2710 CCMP2710		Phaeocystis	globosa	Haptophyta	Prymnesiophyceae	Prymnesiophyceae	no	no	Haptista	Eukaryota;Diaphoretickes;Haptista;Haptophyta;Prymnesiophyceae;Phaeocystales;Phaeocystis;Phaeocystis globosa;strain CCMP-2710	Eukaryota;Diaphoretickes;HPHTSAR;PTSAR;HTSAR;Haptista;EP00321_Phaeocystis_sp_CCMP2710	no	1411682	https://doi.org/10.6084/m9.figshare.12410606	MMETSP1162			10.1371/journal.pbio.1001889,10.1093/molbev/msw209	none	transcriptome		MMETSP – be very careful	20355	4448503	30	218.5	3023	Eukaryota	Eukaryota	Emiliania huxleyi CCMP1516	280463	11195	55.00%	988	485	200	196	4	303	685
EP00322	included		included	included	Chrysochromulina_rotalis	Chrysochromulina_rotalis	UIO044	Chrysochromulina rotalis	Chrysochromulina rotalis UIO044		Chrysochromulina	rotalis	Haptophyta	Prymnesiophyceae	Prymnesiophyceae	no	no	Haptista	Eukaryota;Diaphoretickes;Haptista;Haptophyta;Prymnesiophyceae;Prymnesiales;Chrysochromulinaceae;Chrysochromulina;Chrysochromulina rotalis;strain UIO044	Eukaryota;Diaphoretickes;HPHTSAR;PTSAR;HTSAR;Haptista;EP00322_Chrysochromulina_rotalis	no	412157	https://doi.org/10.6084/m9.figshare.12410606	MMETSP0287			10.1371/journal.pbio.1001889,10.1093/molbev/msw209	none	transcriptome		MMETSP – be very careful	31896	10168424	30	318.8	6572	Eukaryota	Eukaryota	Emiliania huxleyi CCMP1516	280463	15382	48.23%	988	452	349	345	4	187	801
EP00323	included		included	included	Chrysochromulina_tobinii	Chrysochromulina_tobin	CCMP291	Chrysochromulina tobin	Chrysochromulina tobin CCMP291		Chrysochromulina	tobinii	Haptophyta	Prymnesiophyceae	Prymnesiophyceae	yes	yes	Haptista	Eukaryota;Diaphoretickes;Haptista;Haptophyta;Prymnesiophyceae;Prymnesiales;Chrysochromulinaceae;Chrysochromulina;Chrysochromulina tobinii;strain CCMP-291	Eukaryota;Diaphoretickes;HPHTSAR;PTSAR;HTSAR;Haptista;EP00323_Chrysochromulina_tobin	no		ftp://ftp.ncbi.nlm.nih.gov/genomes/all/GCA/001/275/005/GCA_001275005.1_Ctobinv2/GCA_001275005.1_Ctobinv2_protein.faa.gz	Ctobinv2			10.1371/journal.pgen.1005469	none	genome			16765	7795796	5	465	10901	Eukaryota	Emiliania huxleyi CCMP1516	Emiliania huxleyi CCMP1516	280463	10877	64.88%	988	501	172	169	3	315	673
EP00324	included		included	included	Dicrateria_rotunda	Dicrateria_rotunda	RCC918	Dicrateria rotunda	Dicrateria rotunda RCC918	Imantonia rotunda	Dicrateria	rotunda	Haptophyta	Prymnesiophyceae	Prymnesiophyceae	no	no	Haptista	Eukaryota;Diaphoretickes;Haptista;Haptophyta;Prymnesiophyceae;Prymnesiales;Prymnesiaceae;Dicrateria;Dicrateria rotunda;strain RCC-918	Eukaryota;Diaphoretickes;HPHTSAR;PTSAR;HTSAR;Haptista;EP00324_Dicrateria_rotunda	no	2703868	https://doi.org/10.6084/m9.figshare.12410606	MMETSP1474			10.1371/journal.pbio.1001889,10.1093/molbev/msw209	none	transcriptome		MMETSP – be very careful	11570	2821058	30	243.8	2574	Eukaryota	Eukaryota	Emiliania huxleyi CCMP1516	280463	5818	50.29%	988	493	176	168	8	319	669
EP00325	included		included	included	Prymnesiales_sp_UTEX-LB-985	Prymnesiales_sp_UTEX-LB-985	UTEX LB 985	Haptolina brevifila	Prymnesiales sp. UTEX-LB-985	Chrysochromulina brevifilum	N/A	N/A	Haptophyta	Prymnesiophyceae	Prymnesiophyceae	no	no	Haptista	Eukaryota;Diaphoretickes;Haptista;Haptophyta;Prymnesiophyceae;Prymnesiales;strain UTEX-LB-985	Eukaryota;Diaphoretickes;HPHTSAR;PTSAR;HTSAR;Haptista;EP00325_Prymnesiales_sp_UTEX-LB-985	no	156173	https://doi.org/10.6084/m9.figshare.12410606	MMETSP1094			10.1371/journal.pbio.1001889,10.1093/molbev/msw209	none	transcriptome		MMETSP – be very careful	35441	8899921	30	251.1	4660	Eukaryota	Eukaryota	Emiliania huxleyi CCMP1516	280463	9631	27.17%	988	521	266	259	7	201	787
EP00326	included		included	included	Haptolina_ericina	Haptolina_ericina	CCMP281	Haptolina ericina	Haptolina ericina CCMP281	Chrysochromulina ericina	Haptolina	ericina	Haptophyta	Prymnesiophyceae	Prymnesiophyceae	no	no	Haptista	Eukaryota;Diaphoretickes;Haptista;Haptophyta;Prymnesiophyceae;Prymnesiales;Prymnesiaceae;Haptolina;Haptolina ericina;strain CCMP-281	Eukaryota;Diaphoretickes;HPHTSAR;PTSAR;HTSAR;Haptista;EP00326_Haptolina_ericina	no	156174	https://doi.org/10.6084/m9.figshare.12410606	MMETSP1096			10.1371/journal.pbio.1001889,10.1093/molbev/msw209	none	transcriptome		MMETSP – be very careful	45334	11287556	30	249	3119	Eukaryota	Eukaryota	Emiliania huxleyi CCMP1516	280463	11325	24.98%	988	424	396	385	11	168	820
EP00327	included		included	included	Prymnesium_parvum	Prymnesium_parvum	Texoma1	Prymnesium parvum	Prymnesium parvum Texoma1		Prymnesium	parvum	Haptophyta	Prymnesiophyceae	Prymnesiophyceae	yes	yes	Haptista	Eukaryota;Diaphoretickes;Haptista;Haptophyta;Prymnesiophyceae;Prymnesiales;Prymnesiaceae;Prymnesium;Prymnesium parvum;strain Texoma1	Eukaryota;Diaphoretickes;HPHTSAR;PTSAR;HTSAR;Haptista;EP00327_Prymnesium_parvum	no	97485	https://doi.org/10.6084/m9.figshare.12410606	MMETSP0006,MMETSP0007,MMETSP0008,MMETSP0814,MMETSP0815,MMETSP1083			10.1371/journal.pbio.1001889,10.1093/molbev/msw209	CD-HIT	transcriptome		MMETSP – be very careful	51549	16355369	30	317.3	9817	Eukaryota	Eukaryota	Emiliania huxleyi CCMP1516	280463	22820	44.27%	988	427	434	430	4	127	861
EP00328	not included	EP00966	included	not included	Prymnesium_polylepis	Prymnesium_polylepis	CCMP1757,UIO037	Prymnesium polylepis	Prymnesium polylepis CCMP1757,UIO037	Chrysochromulina polylepis	Prymnesium	polylepis	Haptophyta	Prymnesiophyceae	Prymnesiophyceae	no	no		Eukaryota;Diaphoretickes;Haptista;Haptophyta;Prymnesiophyceae;Prymnesiales;Prymnesiaceae;Prymnesium;Prymnesium polylepis	#N/A	yes	72548	https://doi.org/10.6084/m9.figshare.12410606	MMETSP0143,MMETSP0145,MMETSP0146,MMETSP0147,MMETSP0286			10.1371/journal.pbio.1001889,10.1093/molbev/msw209	CD-HIT	transcriptome		MMETSP – be very careful
EP00329	included		included	included	Picozoa_sp_Boothbay-MS584-11	Picozoa_sp_Boothbay	Boothbay-MS584-11	Picozoa sp. Boothbay	Picozoa sp. Boothbay Boothbay-MS584-5,Boothbay-MS584-11,Boothbay-MS584-22	Picobiliphyte sp.	N/A	N/A	Picozoa	Picozoa	picomonads	no	no	Picozoa	Eukaryota;Diaphoretickes;Archaeplastida;'PRR clade';Picozoa;picomonads;'BP1-3 clade';'BP3 group';'COSAG05 lineage';strain Boothbay-MS584-11	Eukaryota;Diaphoretickes;Arcryptista;Archaeplastida;PRR_clade;Picozoa;EP00329_Picozoa_sp_Boothbay	no		http://dbdata.rutgers.edu/data/pico	Yoon et al. 2010, single cell genome study of Picobiliphytes			10.1126/science.1203163	transeq	single-cell genome			8334	2996019	27	359.5	6949	Eukaryota	Eukaryota	Eukaryota	2759	3926	47.11%	988	226	143	137	6	619	369
EP00330	included		included	included	Aristerostoma_sp_ATCC50986	Aristerostoma_sp_ATCC50986	ATCC50986	Aristerostoma sp. ATCC50986	Aristerostoma sp. ATCC50986 ATCC50986		Aristerostoma	N/A	Alveolata	Ciliophora	Colpodea	no	no	Ciliophora	Eukaryota;Diaphoretickes;Sar;Alveolata;Ciliophora;Intramacronucleata;'CON3P';Colpodea;'core Colp';Cyrtolophosidida;Aristerostoma;'ATCC-50986 lineage';strain ATCC-50986	Eukaryota;Diaphoretickes;HPHTSAR;PTSAR;HTSAR;TSAR;SAR;Halvaria;Alveolata;C_Myzozoa;Ciliophora;EP00330_Aristerostoma_sp_ATCC50986	no		https://doi.org/10.6084/m9.figshare.12410606	MMETSP0125			10.1371/journal.pbio.1001889,10.1093/molbev/msw209	none	transcriptome		MMETSP – be very careful	14137	3702434	30	261.9	6592	Intramacronucleata	Intramacronucleata	Intramacronucleata	431838	5474	38.72%	1688	829	170	168	2	689	999
EP00331	included		included	included	Platyophrya_macrostoma	Platyophrya_macrostoma	WH	Platyophrya macrostoma	Platyophrya macrostoma WH		Platyophrya	macrostoma	Alveolata	Ciliophora	Colpodea	no	no	Ciliophora	Eukaryota;Diaphoretickes;Sar;Alveolata;Ciliophora;Intramacronucleata;'CON3P';Colpodea;Platyophryida;'platyophryids';'WH lineage';Platyophrya macrostoma;strain WH	Eukaryota;Diaphoretickes;HPHTSAR;PTSAR;HTSAR;TSAR;SAR;Halvaria;Alveolata;C_Myzozoa;Ciliophora;EP00331_Platyophrya_macrostoma	no	938130	https://doi.org/10.6084/m9.figshare.12410606	MMETSP0127			10.1371/journal.pbio.1001889,10.1093/molbev/msw209	none	transcriptome		MMETSP – be very careful	35773	10723687	30	299.8	6471	Intramacronucleata	Intramacronucleata	Intramacronucleata	431838	2153	6.02%	1688	892	423	416	7	373	1315
EP00332	included		included	included	Ichthyophthirius_multifiliis	Ichthyophthirius_multifiliis	isolate G5; serotype D	Ichthyophthirius multifiliis	Ichthyophthirius multifiliis isolate G5; serotype D		Ichthyophthirius	multifiliis	Alveolata	Ciliophora	Oligohymenophorea	no	no	Ciliophora	Eukaryota;Diaphoretickes;Sar;Alveolata;Ciliophora;Intramacronucleata;'CON3P';'OP clade';Oligohymenophorea;Hymenostomatia;Ophryoglenida;Ichthyophthirius;Ichthyophthirius multifiliis;strain G5-serotype-D	Eukaryota;Diaphoretickes;HPHTSAR;PTSAR;HTSAR;TSAR;SAR;Halvaria;Alveolata;C_Myzozoa;Ciliophora;EP00332_Ichthyophthirius_multifiliis	no	5932	ftp://ftp.ncbi.nlm.nih.gov/genomes/all/GCF/000/220/395/GCF_000220395.1_JCVI-IMG1-V.1/GCF_000220395.1_JCVI-IMG1-V.1_protein.faa.gz	JCVI-IMG1-V.1			10.1186/gb-2011-12-10-r100	none	genome			8056	3336945	46	414.2	4916	Oligohymenophorea	Ichthyophthirius multifiliis	Ichthyophthirius multifiliis	5932	8021	99.57%	2611	2074	537	39	498	0	2611
EP00333	included		included	included	Tetrahymena_thermophila	Tetrahymena_thermophila	SB210	Tetrahymena thermophila	Tetrahymena thermophila SB210		Tetrahymena	thermophila	Alveolata	Ciliophora	Oligohymenophorea	yes	yes	Ciliophora	Eukaryota;Diaphoretickes;Sar;Alveolata;Ciliophora;Intramacronucleata;'CON3P';'OP clade';Oligohymenophorea;Hymenostomatia;Tetrahymenida;Tetrahymena;Tetrahymena thermophila;strain SB210	Eukaryota;Diaphoretickes;HPHTSAR;PTSAR;HTSAR;TSAR;SAR;Halvaria;Alveolata;C_Myzozoa;Ciliophora;EP00333_Tetrahymena_thermophila	no	5911	ftp://ftp.ncbi.nlm.nih.gov/genomes/all/GCF/000/189/635/GCF_000189635.1_JCVI-TTA1-2.2/GCF_000189635.1_JCVI-TTA1-2.2_protein.faa.gz	JCVI-TTA1-2.2			10.1371/journal.pbio.0040286	none	genome			26996	16921912	27	626.8	8271	Oligohymenophorea	Hymenostomatida	Tetrahymena thermophila (strain SB210)	312017	16539	61.26%	2611	1919	598	150	448	94	2517
EP00334	included		included	included	Paramecium_tetraurelia	Paramecium_tetraurelia	d4-2	Paramecium tetraurelia	Paramecium tetraurelia d4-2		Paramecium	tetraurelia	Alveolata	Ciliophora	Oligohymenophorea	yes	yes	Ciliophora	Eukaryota;Diaphoretickes;Sar;Alveolata;Ciliophora;Intramacronucleata;'CON3P';'OP clade';Oligohymenophorea;Peniculia;Paramecium;Paramecium tetraurelia;strain d4-2	Eukaryota;Diaphoretickes;HPHTSAR;PTSAR;HTSAR;TSAR;SAR;Halvaria;Alveolata;C_Myzozoa;Ciliophora;EP00334_Paramecium_tetraurelia	no	5888	ftp://ftp.ncbi.nlm.nih.gov/genomes/all/GCF/000/165/425/GCF_000165425.1_ASM16542v1/GCF_000165425.1_ASM16542v1_protein.faa.gz	ASM16542v1			10.1038/nature05230	none	genome			39580	17971605	33	454.1	7119	Oligohymenophorea	Paramecium tetraurelia	Paramecium tetraurelia	5888	22442	56.70%	2611	635	1871	355	1516	105	2506
EP00335	included		included	included	Anophryoides_haemophila	Anophryoides_haemophila	AH6	Anophryoides haemophila	Anophryoides haemophila AH6		Anophryoides	haemophila	Alveolata	Ciliophora	Oligohymenophorea	no	no	Ciliophora	Eukaryota;Diaphoretickes;Sar;Alveolata;Ciliophora;Intramacronucleata;'CON3P';'OP clade';Oligohymenophorea;Scuticociliatia;Philasterida;Anophryoides;Anophryoides haemophila;strain AH6	Eukaryota;Diaphoretickes;HPHTSAR;PTSAR;HTSAR;TSAR;SAR;Halvaria;Alveolata;C_Myzozoa;Ciliophora;EP00335_Anophryoides_haemophila	no	46462	https://doi.org/10.6084/m9.figshare.12410606	MMETSP1018,MMETSP1019			10.1371/journal.pbio.1001889,10.1093/molbev/msw209	CD-HIT	transcriptome		MMETSP – be very careful	932	64839	30	69.6	359	Oligohymenophorea	Oligohymenophorea	Sar	2698737	132	14.16%	2611	229	10	8	2	2372	239
EP00336	included		included	included	Pseudocohnilembus_persalinus	Pseudocohnilembus_persalinus	N/A	Pseudocohnilembus persalinus	Pseudocohnilembus persalinus		Pseudocohnilembus	persalinus	Alveolata	Ciliophora	Oligohymenophorea	no	no	Ciliophora	Eukaryota;Diaphoretickes;Sar;Alveolata;Ciliophora;Intramacronucleata;'CON3P';'OP clade';Oligohymenophorea;Scuticociliatia;Philasterida;Pseudocohnilembus;Pseudocohnilembus persalinus;strain shrimp-farming pond, Qingdao, China	Eukaryota;Diaphoretickes;HPHTSAR;PTSAR;HTSAR;TSAR;SAR;Halvaria;Alveolata;C_Myzozoa;Ciliophora;EP00336_Pseudocohnilembus_persalinus	no	266149	ftp://ftp.ncbi.nlm.nih.gov/genomes/all/GCA/001/447/515/GCA_001447515.1_ASM144751v1/GCA_001447515.1_ASM144751v1_protein.faa.gz	ASM144751v1			10.1038/srep15470	none	genome			13179	7255612	99	550.5	7962	Oligohymenophorea	Pseudocohnilembus persalinus	Pseudocohnilembus persalinus	266149	9519	72.23%	2611	1867	423	96	327	321	2290
EP00337	not included		included	included	Uronema_sp_Bbcil	Uronema_sp_Bbcil	Bbcil	Uronema sp. Bbcil	Uronema sp. Bbcil Bbcil		Uronema	N/A	Alveolata	Ciliophora	Oligohymenophorea	no	no	Ciliophora	Eukaryota;Diaphoretickes;Sar;Alveolata;Ciliophora;Intramacronucleata;'CON3P';'OP clade';Oligohymenophorea;Scuticociliatia;Philasterida;Uronema;strain Bbcil	Eukaryota;Diaphoretickes;HPHTSAR;PTSAR;HTSAR;TSAR;SAR;Halvaria;Alveolata;C_Myzozoa;Ciliophora;EP00337_Uronema_sp_Bbcil	no		https://doi.org/10.6084/m9.figshare.12410606	MMETSP0018			10.1371/journal.pbio.1001889,10.1093/molbev/msw209	none	transcriptome		MMETSP – be very careful	167	11968	30	71.7	297	LUCA	LUCA	LUCA	0	90	53.89%	51	2	0	0	0	49	2
EP00338	not included	EP01019	included	not included	Chilodonella_uncinata	Chilodonella_uncinata	ATCC 50194	Chilodonella uncinata	Chilodonella uncinata ATCC 50194		Chilodonella	uncinata	Alveolata	Ciliophora	Phyllopharyngea	no	no		Eukaryota;Diaphoretickes;Sar;Alveolata;Ciliophora;Intramacronucleata;'CON3P';Phyllopharyngea;Subkinetalia;Cyrtophoria;Chilodonellidae;Chilodonella;Chilodonella uncinata;strain ATCC-50194	#N/A	no	151077	ftp://ftp.ncbi.nlm.nih.gov/sra/wgs_aux/GA/BU/GABU01/GABU01.1.fsa_nt.gz	GABU01000000			10.2478/prge-2012-0002	translate mRNA (genetic code 6)	transcriptome
EP00339	included		included	included	Tiarina_fusa	Tiarina_fusa	LIS	Tiarina fusus	Tiarina fusa		Tiarina	fusa	Alveolata	Ciliophora	Colepidae	no	no	Ciliophora	Eukaryota;Diaphoretickes;Sar;Alveolata;Ciliophora;Intramacronucleata;'CON3P';'OP clade';'prostomateans';Colepidae;Tiarina;Tiarina fusa;strain LIS	Eukaryota;Diaphoretickes;HPHTSAR;PTSAR;HTSAR;TSAR;SAR;Halvaria;Alveolata;C_Myzozoa;Ciliophora;EP00339_Tiarina_fusa	no		https://doi.org/10.6084/m9.figshare.12410606	MMETSP0472			10.1371/journal.pbio.1001889,10.1093/molbev/msw209	none	transcriptome		MMETSP – be very careful	30416	10404867	30	342.1	8692	Ochrophyta	Bacillariophyta	Bacillariophyta	2836	16906	55.58%	942	490	280	265	15	172	770
EP00340	included		included	included	Litonotus_pictus	Litonotus_pictus	P1	Litonotus pictus	Litonotus pictus P1		Litonotus	pictus	Alveolata	Ciliophora	Litostomatea	no	no	Ciliophora	Eukaryota;Diaphoretickes;Sar;Alveolata;Ciliophora;Intramacronucleata;'SAL';Litostomatea;'core Lito';Pleurostomatida;Litonotidae;Litonotus;Litonotus pictus;strain P1	Eukaryota;Diaphoretickes;HPHTSAR;PTSAR;HTSAR;TSAR;SAR;Halvaria;Alveolata;C_Myzozoa;Ciliophora;EP00340_Litonotus_pictus	no	665100	https://doi.org/10.6084/m9.figshare.12410606	MMETSP0209			10.1371/journal.pbio.1001889,10.1093/molbev/msw209	none	transcriptome		MMETSP – be very careful	13235	4964757	30	375.1	6770	Intramacronucleata	Intramacronucleata	Intramacronucleata	431838	4387	33.15%	1688	900	38	38	0	750	938
EP00341	included		included	included	Mesodinium_pulex	Mesodinium_pulex	SPMC105	Mesodinium pulex	Mesodinium pulex SPMC105		Mesodinium	pulex	Alveolata	Ciliophora	Mesodiniidae	no	no	Ciliophora	Eukaryota;Diaphoretickes;Sar;Alveolata;Ciliophora;Mesodiniidae;Mesodinium;'Mpulex clade';Mesodinium pulex;strain SPMC105	Eukaryota;Diaphoretickes;HPHTSAR;PTSAR;HTSAR;TSAR;SAR;Halvaria;Alveolata;C_Myzozoa;Ciliophora;EP00341_Mesodinium_pulex	no	283647	https://doi.org/10.6084/m9.figshare.12410606	MMETSP0467			10.1371/journal.pbio.1001889,10.1093/molbev/msw209	none	transcriptome		MMETSP – be very careful	17777	3129230	30	176	4764	Intramacronucleata	Intramacronucleata	Ochrophyta	2696291	5485	30.85%	1688	541	121	119	2	1026	662
EP00342	not included	EP00801	included	not included	Mesodinium_sp_CCMP2563	Mesodinium_rubrum	CCMP2563	Mesodinium rubrum	Mesodinium rubrum CCMP2563	Myrionecta rubra	Mesodinium	N/A	Alveolata	Ciliophora	Mesodiniidae	no	no		Eukaryota;Diaphoretickes;Sar;Alveolata;Ciliophora;Mesodiniidae;Mesodinium;'Myrionecta group';'Mrubrum clade';'CCMP-2563 lineage';strain CCMP-2563	#N/A	no	704171	https://doi.org/10.6084/m9.figshare.12410606	MMETSP0798			10.1371/journal.pbio.1001889,10.1093/molbev/msw209	none	transcriptome		MMETSP – be very careful
EP00343	included		included	included	Euplotes_focardii	Euplotes_focardii	TN1	Euplotes focardii	Euplotes focardii TN1		Euplotes	focardii	Alveolata	Ciliophora	Spirotrichea	no	no	Ciliophora	Eukaryota;Diaphoretickes;Sar;Alveolata;Ciliophora;Intramacronucleata;'SAL';Spirotrichea;Euplotida;Euplotes;'core E';'Eparkei clade';Euplotes focardii;strain TN1	Eukaryota;Diaphoretickes;HPHTSAR;PTSAR;HTSAR;TSAR;SAR;Halvaria;Alveolata;C_Myzozoa;Ciliophora;EP00343_Euplotes_focardii	no	36767	https://doi.org/10.6084/m9.figshare.12410606	MMETSP0205,MMETSP0206			10.1371/journal.pbio.1001889,10.1093/molbev/msw209	CD-HIT	transcriptome		MMETSP – be very careful	13014	2498655	30	192	1904	Intramacronucleata	Intramacronucleata	Intramacronucleata	431838	5575	42.84%	1688	826	183	177	6	679	1009
EP00344	included		included	included	Euplotes_crassus	Euplotes_crassus	CT5	Euplotes crassus	Euplotes crassus CT5	Moneuplotes crassus	Euplotes	crassus	Alveolata	Ciliophora	Spirotrichea	no	no	Ciliophora	Eukaryota;Diaphoretickes;Sar;Alveolata;Ciliophora;Intramacronucleata;'SAL';Spirotrichea;Euplotida;Euplotes;'core E';'Moneuplotes clade';Euplotes crassus;strain CT5	Eukaryota;Diaphoretickes;HPHTSAR;PTSAR;HTSAR;TSAR;SAR;Halvaria;Alveolata;C_Myzozoa;Ciliophora;EP00344_Euplotes_crassus	no		https://doi.org/10.6084/m9.figshare.12410606	MMETSP1380			10.1371/journal.pbio.1001889,10.1093/molbev/msw209	none	transcriptome		MMETSP – be very careful	12723	3137452	30	246.6	2930	Intramacronucleata	Intramacronucleata	Intramacronucleata	431838	4461	35.06%	1688	921	124	120	4	643	1045
EP00345	included		included	included	Euplotes_harpa	Euplotes_harpa	FSP1.4	Euplotes harpa	Euplotes harpa FSP1.4		Euplotes	harpa	Alveolata	Ciliophora	Spirotrichea	no	no	Ciliophora	Eukaryota;Diaphoretickes;Sar;Alveolata;Ciliophora;Intramacronucleata;'SAL';Spirotrichea;Euplotida;Euplotes;'core E';Euplotes harpa;strain FSP1.4	Eukaryota;Diaphoretickes;HPHTSAR;PTSAR;HTSAR;TSAR;SAR;Halvaria;Alveolata;C_Myzozoa;Ciliophora;EP00345_Euplotes_harpa	no	151035	https://doi.org/10.6084/m9.figshare.12410606	MMETSP0213			10.1371/journal.pbio.1001889,10.1093/molbev/msw209	none	transcriptome		MMETSP – be very careful	19373	5380721	30	277.7	5460	Intramacronucleata	Intramacronucleata	Intramacronucleata	431838	6605	34.09%	1688	805	194	192	2	689	999
EP00346	not included	EP00810	included	not included	Oxytricha_trifallax	Oxytricha_trifallax	JRB310	Oxytricha trifallax	Oxytricha trifallax JRB310		Oxytricha	trifallax	Alveolata	Ciliophora	Spirotrichea	no	no		Eukaryota;Diaphoretickes;Sar;Alveolata;Ciliophora;Intramacronucleata;'SAL';Spirotrichea;Perilemmaphora;Hypotrichia;'core oxytrichids';'Sterkiella clade';Sterkiella;Oxytricha trifallax;strain JRB310	#N/A	no	1172189	ftp://ftp.ncbi.nlm.nih.gov/genomes/all/GCA/000/711/775/GCA_000711775.1_Oxytricha_MIC_v2.0/GCA_000711775.1_Oxytricha_MIC_v2.0_protein.faa.gz	Oxytricha_MIC_v2.0			10.1016/j.cell.2014.07.034	none	genome
EP00347	included		included	included	Sterkiella_histriomuscorum	Sterkiella_histriomuscorum	BA	Sterkiella histriomuscorum	Sterkiella histriomuscorum BA		Sterkiella	histriomuscorum	Alveolata	Ciliophora	Spirotrichea	yes	yes	Ciliophora	Eukaryota;Diaphoretickes;Sar;Alveolata;Ciliophora;Intramacronucleata;'SAL';Spirotrichea;Perilemmaphora;Hypotrichia;'core oxytrichids';'Sterkiella clade';Sterkiella histriomuscorum;strain BA	Eukaryota;Diaphoretickes;HPHTSAR;PTSAR;HTSAR;TSAR;SAR;Halvaria;Alveolata;C_Myzozoa;Ciliophora;EP00347_Sterkiella_histriomuscorum	no	94289	https://www.ncbi.nlm.nih.gov/genome/347?genome_assembly_id=260499	ASM127330v2			10.1093/gbe/evv172	transeq	genome			24578	15757724	49	641.1	21680	Intramacronucleata	Intramacronucleata	Stylonychia lemnae	5949	11710	47.64%	1688	1120	399	260	139	169	1519
EP00348	included		included	included	Stylonychia_lemnae	Stylonychia_lemnae	asm_v1.0	Stylonychia lemnae	Stylonychia lemnae asm_v1.0		Stylonychia	lemnae	Alveolata	Ciliophora	Spirotrichea	no	no	Ciliophora	Eukaryota;Diaphoretickes;Sar;Alveolata;Ciliophora;Intramacronucleata;'SAL';Spirotrichea;Perilemmaphora;Hypotrichia;'core oxytrichids';Stylonychia;Stylonychia lemnae;strain asm_v1.0	Eukaryota;Diaphoretickes;HPHTSAR;PTSAR;HTSAR;TSAR;SAR;Halvaria;Alveolata;C_Myzozoa;Ciliophora;EP00348_Stylonychia_lemnae	no	5949	ftp://ftp.ncbi.nlm.nih.gov/genomes/all/GCA/000/751/175/GCA_000751175.1_Stylonychia_lemnae_asm_v1.0/GCA_000751175.1_Stylonychia_lemnae_asm_v1.0_protein.faa.gz	Stylonychia_lemnae_asm_v1.0			10.1093/gbe/evv172	none	genome			20740	11915981	49	574.5	21534	Intramacronucleata	Stylonychia lemnae	Stylonychia lemnae	5949	9691	46.73%	1688	1149	362	77	285	177	1511
EP00349	included		included	included	Pseudokeronopsis_sp_Brazil	Pseudokeronopsis_sp_Brazil	Brazil	Pseudokeronopsis sp. Brazil	Pseudokeronopsis sp. Brazil Brazil		Pseudokeronopsis	N/A	Alveolata	Ciliophora	Spirotrichea	no	no	Ciliophora	Eukaryota;Diaphoretickes;Sar;Alveolata;Ciliophora;Intramacronucleata;'SAL';Spirotrichea;Perilemmaphora;Hypotrichia;'core urostyloids';'Pseudokeronopsis clade';Pseudokeronopsis;strain Brazil	Eukaryota;Diaphoretickes;HPHTSAR;PTSAR;HTSAR;TSAR;SAR;Halvaria;Alveolata;C_Myzozoa;Ciliophora;EP00349_Pseudokeronopsis_sp_Brazil	no		https://doi.org/10.6084/m9.figshare.12410606	MMETSP1396			10.1371/journal.pbio.1001889,10.1093/molbev/msw209	none	transcriptome		MMETSP – be very careful	12570	2170325	30	172.7	3919	Intramacronucleata	Stylonychia lemnae	Stylonychia lemnae	5949	912	7.26%	1688	961	201	186	15	526	1162
EP00350	included		included	included	Pseudokeronopsis_sp_OXSARD2	Pseudokeronopsis_sp_OXSARD2	OXSARD2	Pseudokeronopsis sp. OXSARD2	Pseudokeronopsis sp. OXSARD2 OXSARD2		Pseudokeronopsis	N/A	Alveolata	Ciliophora	Spirotrichea	no	no	Ciliophora	Eukaryota;Diaphoretickes;Sar;Alveolata;Ciliophora;Intramacronucleata;'SAL';Spirotrichea;Perilemmaphora;Hypotrichia;'core urostyloids';'Pseudokeronopsis clade';Pseudokeronopsis;strain OXSARD2	Eukaryota;Diaphoretickes;HPHTSAR;PTSAR;HTSAR;TSAR;SAR;Halvaria;Alveolata;C_Myzozoa;Ciliophora;EP00350_Pseudokeronopsis_sp_OXSARD2	no		https://doi.org/10.6084/m9.figshare.12410606	MMETSP0211			10.1371/journal.pbio.1001889,10.1093/molbev/msw209	none	transcriptome		MMETSP – be very careful	14257	3110217	30	218.2	6264	Intramacronucleata	Stylonychia lemnae	Stylonychia lemnae	5949	4452	31.23%	1688	987	85	70	15	616	1072
EP00351	included		included	included	Strombidinopsis_sp_SopsisLIS2011	Strombidinopsis_sp_SopsisLIS2011	SopsisLIS2011	Strombidinopsis sp. SopsisLIS2011	Strombidinopsis sp. SopsisLIS2011 SopsisLIS2011		Strombidinopsis	N/A	Alveolata	Ciliophora	Spirotrichea	no	no	Ciliophora	Eukaryota;Diaphoretickes;Sar;Alveolata;Ciliophora;Intramacronucleata;'SAL';Spirotrichea;Perilemmaphora;Oligotrichia;Choreotrichida;Strombidinopsidae;Strombidinopsis;strain SopsisLIS2011	Eukaryota;Diaphoretickes;HPHTSAR;PTSAR;HTSAR;TSAR;SAR;Halvaria;Alveolata;C_Myzozoa;Ciliophora;EP00351_Strombidinopsis_sp_SopsisLIS2011	no		https://doi.org/10.6084/m9.figshare.12410606	MMETSP0463			10.1371/journal.pbio.1001889,10.1093/molbev/msw209	none	transcriptome		MMETSP – be very careful	7362	1020481	30	138.6	4646	Intramacronucleata	Stylonychia lemnae	Stylonychia lemnae	5949	2727	37.04%	1688	719	137	133	4	832	856
EP00352	included		included	included	Strombidinopsis_acuminata	Strombidinopsis_acuminata	SPMC142	Strombidinopsis acuminatum	Strombidinopsis acuminata		Strombidinopsis	acuminata	Alveolata	Ciliophora	Spirotrichea	no	no	Ciliophora	Eukaryota;Diaphoretickes;Sar;Alveolata;Ciliophora;Intramacronucleata;'SAL';Spirotrichea;Perilemmaphora;Oligotrichia;Choreotrichida;Strombidinopsidae;Strombidinopsis;Strombidinopsis acuminata;strain SPMC142	Eukaryota;Diaphoretickes;HPHTSAR;PTSAR;HTSAR;TSAR;SAR;Halvaria;Alveolata;C_Myzozoa;Ciliophora;EP00352_Strombidinopsis_acuminata	no	141414	https://doi.org/10.6084/m9.figshare.12410606	MMETSP0126			10.1371/journal.pbio.1001889,10.1093/molbev/msw209	none	transcriptome		MMETSP – be very careful	9757	1626636	30	166.7	4556	Intramacronucleata	Intramacronucleata	Stylonychia lemnae	5949	1141	11.69%	1688	699	232	226	6	757	931
EP00353	included		included	included	Schmidingerella_taraikaensis	Schmidingerella_taraikaensis	Fe Narragansett Bay	Schmidingerella taraikaensis	Schmidingerella taraikaensis Fe Narragansett Bay	Favella taraikaensis	Schmidingerella	taraikaensis	Alveolata	Ciliophora	Spirotrichea	no	no	Ciliophora	Eukaryota;Diaphoretickes;Sar;Alveolata;Ciliophora;Intramacronucleata;'SAL';Spirotrichea;Perilemmaphora;Oligotrichia;Choreotrichida;Tintinnina;'core T';'CEPR clade';Rhabdonellidae;Schmidingerella;Schmidingerella taraikaensis;strain Fe-Narragansett-Bay	Eukaryota;Diaphoretickes;HPHTSAR;PTSAR;HTSAR;TSAR;SAR;Halvaria;Alveolata;C_Myzozoa;Ciliophora;EP00353_Schmidingerella_taraikaensis	no	626734	https://doi.org/10.6084/m9.figshare.12410606	MMETSP0434,MMETSP0436			10.1371/journal.pbio.1001889,10.1093/molbev/msw209	CD-HIT	transcriptome		MMETSP – be very careful	19543	3772416	30	193	6836	Intramacronucleata	Intramacronucleata	Stylonychia lemnae	5949	4521	23.13%	1688	949	140	137	3	599	1089
EP00354	included		included	included	Favella_ehrenbergii	Favella_ehrenbergii	Fehren1	Favella ehrenbergii	Favella ehrenbergii Fehren1		Favella	ehrenbergii	Alveolata	Ciliophora	Spirotrichea	no	no	Ciliophora	Eukaryota;Diaphoretickes;Sar;Alveolata;Ciliophora;Intramacronucleata;'SAL';Spirotrichea;Perilemmaphora;Oligotrichia;Choreotrichida;Tintinnina;Favella;Favella ehrenbergii;strain Fehren1	Eukaryota;Diaphoretickes;HPHTSAR;PTSAR;HTSAR;TSAR;SAR;Halvaria;Alveolata;C_Myzozoa;Ciliophora;EP00354_Favella_ehrenbergii	no	182087	https://doi.org/10.6084/m9.figshare.12410606	MMETSP0123			10.1371/journal.pbio.1001889,10.1093/molbev/msw209	none	transcriptome		MMETSP – be very careful	12738	2745113	30	215.5	3563	Intramacronucleata	Intramacronucleata	Stylonychia lemnae	5949	3935	30.89%	1688	847	102	102	0	739	949
EP00355	included		included	included	Strombidium_rassoulzadegani	Strombidium_rassoulzadegani	ras09	Strombidium rassoulzadegani	Strombidium rassoulzadegani ras09		Strombidium	rassoulzadegani	Alveolata	Ciliophora	Spirotrichea	no	no	Ciliophora	Eukaryota;Diaphoretickes;Sar;Alveolata;Ciliophora;Intramacronucleata;'SAL';Spirotrichea;Perilemmaphora;Oligotrichia;Oligotrichida;'Sapolatum clade';Strombidium rassoulzadegani;strain ras09	Eukaryota;Diaphoretickes;HPHTSAR;PTSAR;HTSAR;TSAR;SAR;Halvaria;Alveolata;C_Myzozoa;Ciliophora;EP00355_Strombidium_rassoulzadegani	no	1082188	https://doi.org/10.6084/m9.figshare.12410606	MMETSP0449			10.1371/journal.pbio.1001889,10.1093/molbev/msw209	none	transcriptome		MMETSP – be very careful	10756	3117136	30	289.8	2200	Intramacronucleata	Intramacronucleata	Stylonychia lemnae	5949	4868	45.26%	1688	952	87	80	7	649	1039
EP00356	included		included	included	Strombidium_inclinatum	Strombidium_inclinatum	S3	Strombidium inclinatum	Strombidium inclinatum S3		Strombidium	inclinatum	Alveolata	Ciliophora	Spirotrichea	no	no	Ciliophora	Eukaryota;Diaphoretickes;Sar;Alveolata;Ciliophora;Intramacronucleata;'SAL';Spirotrichea;Perilemmaphora;Oligotrichia;Oligotrichida;'Ssulcatum clade';Strombidium inclinatum;strain S3	Eukaryota;Diaphoretickes;HPHTSAR;PTSAR;HTSAR;TSAR;SAR;Halvaria;Alveolata;C_Myzozoa;Ciliophora;EP00356_Strombidium_inclinatum	no	197538	https://doi.org/10.6084/m9.figshare.12410606	MMETSP0208			10.1371/journal.pbio.1001889,10.1093/molbev/msw209	none	transcriptome		MMETSP – be very careful	17330	4367877	30	252	6407	Intramacronucleata	Intramacronucleata	Stylonychia lemnae	5949	4613	26.62%	1688	1006	71	67	4	611	1077
EP00357	included		included	included	Protocruzia_adherens	Protocruzia_adherens	Boccale	Protocruzia adherens	Protocruzia adherens Boccale		Protocruzia	adherens	Alveolata	Ciliophora	Protocruzia	yes	yes	Ciliophora	Eukaryota;Diaphoretickes;Sar;Alveolata;Ciliophora;Intramacronucleata;Protocruziidae;Protocruzia;Protocruzia adherens;strain Boccale	Eukaryota;Diaphoretickes;HPHTSAR;PTSAR;HTSAR;TSAR;SAR;Halvaria;Alveolata;C_Myzozoa;Ciliophora;EP00357_Protocruzia_adherens	no	223996	https://doi.org/10.6084/m9.figshare.12410606	MMETSP0216			10.1371/journal.pbio.1001889,10.1093/molbev/msw209	none	transcriptome		MMETSP – be very careful	37897	15738570	30	415.3	4972	Intramacronucleata	Intramacronucleata	Intramacronucleata	431838	15210	40.14%	1688	931	285	285	0	472	1216
EP00358	included		included	included	Blepharisma_japonicum	Blepharisma_japonicum	Stock R1072	Blepharisma japonicum	Blepharisma japonicum Stock R1072		Blepharisma	japonicum	Alveolata	Ciliophora	Heterotrichea	no	no	Ciliophora	Eukaryota;Diaphoretickes;Sar;Alveolata;Ciliophora;Postciliodesmatophora;Heterotrichea;'SBFMF clade';Blepharisma;'Bamericanum complex';Blepharisma japonicum;strain Stock-R1072	Eukaryota;Diaphoretickes;HPHTSAR;PTSAR;HTSAR;TSAR;SAR;Halvaria;Alveolata;C_Myzozoa;Ciliophora;EP00358_Blepharisma_japonicum	no	5961	https://doi.org/10.6084/m9.figshare.12410606	MMETSP1395			10.1371/journal.pbio.1001889,10.1093/molbev/msw209	none	transcriptome		MMETSP – be very careful	7419	1986119	30	267.7	4042	Alveolata	Alveolata	Intramacronucleata	431838	4073	54.90%	572	329	89	88	1	154	418
EP00359	included		included	included	Climacostomum_virens	Climacostomum_virens	StockW-24	Climacostomum virens	Climacostomum virens StockW-24		Climacostomum	virens	Alveolata	Ciliophora	Heterotrichea	no	no	Ciliophora	Eukaryota;Diaphoretickes;Sar;Alveolata;Ciliophora;Postciliodesmatophora;Heterotrichea;Climacostomum;Climacostomum virens;strain StockW-24	Eukaryota;Diaphoretickes;HPHTSAR;PTSAR;HTSAR;TSAR;SAR;Halvaria;Alveolata;C_Myzozoa;Ciliophora;EP00359_Climacostomum_virens	no	49980	https://doi.org/10.6084/m9.figshare.12410606	MMETSP1397			10.1371/journal.pbio.1001889,10.1093/molbev/msw209	none	transcriptome		MMETSP – be very careful	11834	5009512	30	423.3	8819	Alveolata	Alveolata	Intramacronucleata	431838	593	5.01%	572	391	36	35	1	145	427
EP00360	included		included	included	Condylostoma_magnum	Condylostoma_magnum	COL2	Condylostoma magnum	Condylostoma magnum COL2		Condylostoma	magnum	Alveolata	Ciliophora	Heterotrichea	no	no	Ciliophora	Eukaryota;Diaphoretickes;Sar;Alveolata;Ciliophora;Postciliodesmatophora;Heterotrichea;Condylostomatidae;'CC clade';'Cminutum group';Condylostoma magnum;strain COL2	Eukaryota;Diaphoretickes;HPHTSAR;PTSAR;HTSAR;TSAR;SAR;Halvaria;Alveolata;C_Myzozoa;Ciliophora;EP00360_Condylostoma_magnum	no	40633	https://doi.org/10.6084/m9.figshare.12410606	MMETSP0210			10.1371/journal.pbio.1001889,10.1093/molbev/msw209	none	transcriptome		MMETSP – be very careful	2230	211484	30	94.8	683	Alveolata	Alveolata	Sar	2698737	900	40.36%	572	142	29	26	3	401	171
EP00361	included		included	included	Fabrea_salina	Fabrea_salina	N/A	Fabrea salina	Fabrea salina		Fabrea	salina	Alveolata	Ciliophora	Heterotrichea	no	no	Ciliophora	Eukaryota;Diaphoretickes;Sar;Alveolata;Ciliophora;Postciliodesmatophora;Heterotrichea;'SBFMF clade';Fabrea;Fabrea salina;strain MMETSP-1345	Eukaryota;Diaphoretickes;HPHTSAR;PTSAR;HTSAR;TSAR;SAR;Halvaria;Alveolata;C_Myzozoa;Ciliophora;EP00361_Fabrea_salina	no	342563	https://doi.org/10.6084/m9.figshare.12410606	MMETSP1345			10.1371/journal.pbio.1001889,10.1093/molbev/msw209	none	transcriptome		MMETSP – be very careful	7788	3184471	30	408.9	4523	Alveolata	Alveolata	Intramacronucleata	431838	4280	54.96%	572	363	31	31	0	178	394
EP00362	included		included	included	Geleiidae_sp_MMETSP1317	Geleiidae_sp_MMETSP1317	MMETSP1317	Geleiidae sp. Unknown	Geleiidae sp. MMETSP1317		N/A	N/A	Alveolata	Ciliophora	Karyorelictea	no	no	Ciliophora	Eukaryota;Diaphoretickes;Sar;Alveolata;Ciliophora;Postciliodesmatophora;Karyorelictea;Geleiidae;'CP clade';'MMETSP-1317 lineage';strain MMETSP-1317	Eukaryota;Diaphoretickes;HPHTSAR;PTSAR;HTSAR;TSAR;SAR;Halvaria;Alveolata;C_Myzozoa;Ciliophora;EP00362_Geleiidae_sp_MMETSP1317	no		https://doi.org/10.6084/m9.figshare.12410606	MMETSP1317			10.1371/journal.pbio.1001889,10.1093/molbev/msw209	none	transcriptome		MMETSP – be very careful	2579	411199	30	159.4	7070	o__Desulfobacterales	o__Desulfobacterales	o__Desulfobacterales	-773517788	589	22.84%	1687	522	27	27	0	1138	549
EP00363	not included	EP00821	included	not included	Plasmodium_berghei	Plasmodium_berghei	ANKA	Plasmodium berghei	Plasmodium berghei ANKA		Plasmodium	berghei	Alveolata	Apicomplexa	coccidiomorphea	no	no		Eukaryota;Diaphoretickes;Sar;Alveolata;Myzozoa;'AC clade';Apicomplexa;'coccidiomorphea';'hematozoans';'HP clade';Haemospororida;Plasmodium;Plasmodium berghei;strain ANKA	#N/A	no	5821	ftp://ftp.ncbi.nlm.nih.gov/genomes/all/GCF/900/002/375/GCF_900002375.1_PBANKA01/GCF_900002375.1_PBANKA01_protein.faa.gz	PBANKA01			10.1126/science.1103717,10.1186/s12915-014-0086-0	none	genome
EP00364	included		included	included	Plasmodium_chabaudi	Plasmodium_chabaudi	AS	Plasmodium chabaudi	Plasmodium chabaudi AS		Plasmodium	chabaudi	Alveolata	Apicomplexa	coccidiomorphea	no	no	Apicomplexa	Eukaryota;Diaphoretickes;Sar;Alveolata;Myzozoa;'AC clade';Apicomplexa;'coccidiomorphea';'hematozoans';'HP clade';Haemospororida;Plasmodium;Plasmodium chabaudi;strain AS	Eukaryota;Diaphoretickes;HPHTSAR;PTSAR;HTSAR;TSAR;SAR;Halvaria;Alveolata;C_Myzozoa;Myzozoa;AC_clade;Apicomplexa;EP00364_Plasmodium_chabaudi	no	5825	ftp://ftp.ncbi.nlm.nih.gov/genomes/all/GCF/900/002/335/GCF_900002335.2_PCHAS01/GCF_900002335.2_PCHAS01_protein.faa.gz	PCHAS01			10.1186/s12915-014-0086-0	none	genome			5158	3476361	29	674	9327	Plasmodium	Plasmodium (Vinckeia)	Plasmodium (Vinckeia)	418101	5078	98.45%	3614	3471	30	21	9	113	3501
EP00365	included		included	included	Plasmodium_falciparum	Plasmodium_falciparum	3D7	Plasmodium falciparum	Plasmodium falciparum 3D7		Plasmodium	falciparum	Alveolata	Apicomplexa	coccidiomorphea	yes	yes	Apicomplexa	Eukaryota;Diaphoretickes;Sar;Alveolata;Myzozoa;'AC clade';Apicomplexa;'coccidiomorphea';'hematozoans';'HP clade';Haemospororida;Plasmodium;Plasmodium falciparum;strain 3D7	Eukaryota;Diaphoretickes;HPHTSAR;PTSAR;HTSAR;TSAR;SAR;Halvaria;Alveolata;C_Myzozoa;Myzozoa;AC_clade;Apicomplexa;EP00365_Plasmodium_falciparum	no	5833	ftp://ftp.ncbi.nlm.nih.gov/genomes/all/GCF/000/002/765/GCF_000002765.4_ASM276v2/GCF_000002765.4_ASM276v2_protein.faa.gz	ASM276v2			10.1038/nature01097	none	genome			5392	4106162	29	761.5	10287	Plasmodium falciparum	Plasmodium falciparum	Plasmodium falciparum (isolate 3D7)	36329	5378	99.74%	4040	3902	91	83	8	47	3993
EP00366	included		included	included	Plasmodium_knowlesi	Plasmodium_knowlesi	H	Plasmodium knowlesi	Plasmodium knowlesi H		Plasmodium	knowlesi	Alveolata	Apicomplexa	coccidiomorphea	no	no	Apicomplexa	Eukaryota;Diaphoretickes;Sar;Alveolata;Myzozoa;'AC clade';Apicomplexa;'coccidiomorphea';'hematozoans';'HP clade';Haemospororida;Plasmodium;Plasmodium knowlesi;strain H	Eukaryota;Diaphoretickes;HPHTSAR;PTSAR;HTSAR;TSAR;SAR;Halvaria;Alveolata;C_Myzozoa;Myzozoa;AC_clade;Apicomplexa;EP00366_Plasmodium_knowlesi	no	5850	ftp://ftp.ncbi.nlm.nih.gov/genomes/all/GCF/000/006/355/GCF_000006355.1_ASM635v1/GCF_000006355.1_ASM635v1_protein.faa.gz	ASM635v1			10.1038/nature07306	none	genome			5101	3705604	39	726.4	10549	Plasmodium (Plasmodium)	Plasmodium (Plasmodium)	Plasmodium knowlesi (strain H)	5851	5001	98.04%	4356	4250	62	25	37	44	4312
EP00367	included		included	included	Plasmodium_vivax	Plasmodium_vivax	Salvador I	Plasmodium vivax	Plasmodium vivax Salvador I		Plasmodium	vivax	Alveolata	Apicomplexa	coccidiomorphea	no	no	Apicomplexa	Eukaryota;Diaphoretickes;Sar;Alveolata;Myzozoa;'AC clade';Apicomplexa;'coccidiomorphea';'hematozoans';'HP clade';Haemospororida;Plasmodium;Plasmodium vivax;strain Salvador I	Eukaryota;Diaphoretickes;HPHTSAR;PTSAR;HTSAR;TSAR;SAR;Halvaria;Alveolata;C_Myzozoa;Myzozoa;AC_clade;Apicomplexa;EP00367_Plasmodium_vivax	no	5855	ftp://ftp.ncbi.nlm.nih.gov/genomes/all/GCF/000/002/415/GCF_000002415.2_ASM241v2/GCF_000002415.2_ASM241v2_protein.faa.gz	ASM241v2			10.1038/nature07327	none	genome			5392	3749079	39	695.3	11429	Plasmodium (Plasmodium)	Plasmodium (Plasmodium)	Plasmodium vivax (strain Salvador I)	126793	5206	96.55%	4356	4238	71	35	36	47	4309
EP00368	not included	EP00822	included	not included	Plasmodium_yoelii	Plasmodium_yoelii	17X	Plasmodium yoelii	Plasmodium yoelii 17XNL		Plasmodium	yoelii	Alveolata	Apicomplexa	coccidiomorphea	no	no		Eukaryota;Diaphoretickes;Sar;Alveolata;Myzozoa;'AC clade';Apicomplexa;'coccidiomorphea';'hematozoans';'HP clade';Haemospororida;Plasmodium;Plasmodium yoelii;strain 17X	#N/A	no	5861	ftp://ftp.ncbi.nlm.nih.gov/genomes/all/GCF/900/002/385/GCF_900002385.1_PY17X01/GCF_900002385.1_PY17X01_protein.faa.gz	PY17X01			10.1038/nature01099,10.1186/s12915-014-0086-0	none	genome
EP00369	included		included	included	Babesia_microti	Babesia_microti	R1	Babesia microti	Babesia microti R1		Babesia	microti	Alveolata	Apicomplexa	coccidiomorphea	no	no	Apicomplexa	Eukaryota;Diaphoretickes;Sar;Alveolata;Myzozoa;'AC clade';Apicomplexa;'coccidiomorphea';'hematozoans';'HP clade';Piroplasmorida;'Bmicroti group';Babesia microti;strain R1	Eukaryota;Diaphoretickes;HPHTSAR;PTSAR;HTSAR;TSAR;SAR;Halvaria;Alveolata;C_Myzozoa;Myzozoa;AC_clade;Apicomplexa;EP00369_Babesia_microti	no	5868	ftp://ftp.ncbi.nlm.nih.gov/genomes/all/GCF/000/691/945/GCF_000691945.2_ASM69194v2/GCF_000691945.2_ASM69194v2_protein.faa.gz	ASM69194v2			10.1093/nar/gks700	none	genome			3601	1583563	31	439.8	4337	Piroplasmida	Babesia	Babesia microti (strain RI)	1133968	2263	62.84%	1530	1277	22	18	4	231	1299
EP00370	included		included	included	Babesia_bigemina	Babesia_bigemina	BOND	Babesia bigemina	Babesia bigemina PR		Babesia	bigemina	Alveolata	Apicomplexa	coccidiomorphea	no	no	Apicomplexa	Eukaryota;Diaphoretickes;Sar;Alveolata;Myzozoa;'AC clade';Apicomplexa;'coccidiomorphea';'hematozoans';'HP clade';Piroplasmorida;'babesids';Babesia;Babesia bigemina;strain BOND	Eukaryota;Diaphoretickes;HPHTSAR;PTSAR;HTSAR;TSAR;SAR;Halvaria;Alveolata;C_Myzozoa;Myzozoa;AC_clade;Apicomplexa;EP00370_Babesia_bigemina	no	5866	ftp://ftp.ncbi.nlm.nih.gov/genomes/all/GCF/000/981/445/GCF_000981445.1_Bbig001/GCF_000981445.1_Bbig001_protein.faa.gz	Bbig001			10.1093/nar/gku322	none	genome			5079	2882233	4	567.5	4986	Piroplasmida	Babesia bigemina	Babesia bigemina	5866	3804	74.90%	1530	1496	30	13	17	4	1526
EP00371	included		included	included	Babesia_bovis	Babesia_bovis	Texas T2Bo	Babesia bovis	Babesia bovis Texas T2Bo		Babesia	bovis	Alveolata	Apicomplexa	coccidiomorphea	no	no	Apicomplexa	Eukaryota;Diaphoretickes;Sar;Alveolata;Myzozoa;'AC clade';Apicomplexa;'coccidiomorphea';'hematozoans';'HP clade';Piroplasmorida;'babesids';Babesia;Babesia bovis;strain Texas-T2Bo	Eukaryota;Diaphoretickes;HPHTSAR;PTSAR;HTSAR;TSAR;SAR;Halvaria;Alveolata;C_Myzozoa;Myzozoa;AC_clade;Apicomplexa;EP00371_Babesia_bovis	no	5865	ftp://ftp.ncbi.nlm.nih.gov/genomes/all/GCF/000/165/395/GCF_000165395.1_ASM16539v1/GCF_000165395.1_ASM16539v1_protein.faa.gz	ASM16539v1			10.1371/journal.ppat.0030148	none	genome			3706	1856394	38	500.9	4820	Piroplasmida	Babesia bovis	Babesia bovis	5865	2981	80.44%	1530	1486	31	16	15	13	1517
EP00372	included		included	included	Theileria_equi	Theileria_equi	USDA (Florida)	Theileria equi	Theileria equi USDA (Florida)		Theileria	equi	Alveolata	Apicomplexa	coccidiomorphea	no	no	Apicomplexa	Eukaryota;Diaphoretickes;Sar;Alveolata;Myzozoa;'AC clade';Apicomplexa;'coccidiomorphea';'hematozoans';'HP clade';Piroplasmorida;Theileriidae;Theileria equi;strain USDA-Florida	Eukaryota;Diaphoretickes;HPHTSAR;PTSAR;HTSAR;TSAR;SAR;Halvaria;Alveolata;C_Myzozoa;Myzozoa;AC_clade;Apicomplexa;EP00372_Theileria_equi	no	5872	ftp://ftp.ncbi.nlm.nih.gov/genomes/all/GCF/000/342/415/GCF_000342415.1_JCVI-bewag-v1.1/GCF_000342415.1_JCVI-bewag-v1.1_protein.faa.gz	JCVI-bewag-v1.1			10.1186/1471-2164-13-603	none	genome			5327	2611688	38	490.3	4800	Piroplasmida	Theileria	Piroplasmida	5863	2987	56.07%	1530	1372	29	28	1	129	1401
EP00373	included		included	included	Theileria_annulata	Theileria_annulata	clone C9 genotype derived from the Ankara isolate	Theileria annulata	Theileria annulata		Theileria	annulata	Alveolata	Apicomplexa	coccidiomorphea	no	no	Apicomplexa	Eukaryota;Diaphoretickes;Sar;Alveolata;Myzozoa;'AC clade';Apicomplexa;'coccidiomorphea';'hematozoans';'HP clade';Piroplasmorida;Theileriidae;Theileria;Theileria annulata;strain clone C9 genotype derived from the Ankara isolate	Eukaryota;Diaphoretickes;HPHTSAR;PTSAR;HTSAR;TSAR;SAR;Halvaria;Alveolata;C_Myzozoa;Myzozoa;AC_clade;Apicomplexa;EP00373_Theileria_annulata	no	5874	ftp://ftp.ncbi.nlm.nih.gov/genomes/all/GCF/000/003/225/GCF_000003225.3_ASM322v1/GCF_000003225.3_ASM322v1_protein.faa.gz	ASM322v1			10.1126/science.1110418	none	genome			3795	2027010	38	534.1	5808	Piroplasmida	Theileria annulata	Theileria annulata	5874	3529	92.99%	1530	1486	39	26	13	5	1525
EP00374	included		included	included	Theileria_orientalis	Theileria_orientalis	Ikeda	Theileria orientalis	Theileria orientalis Ikeda		Theileria	orientalis	Alveolata	Apicomplexa	coccidiomorphea	no	no	Apicomplexa	Eukaryota;Diaphoretickes;Sar;Alveolata;Myzozoa;'AC clade';Apicomplexa;'coccidiomorphea';'hematozoans';'HP clade';Piroplasmorida;Theileriidae;Theileria;Theileria orientalis;strain Ikeda	Eukaryota;Diaphoretickes;HPHTSAR;PTSAR;HTSAR;TSAR;SAR;Halvaria;Alveolata;C_Myzozoa;Myzozoa;AC_clade;Apicomplexa;EP00374_Theileria_orientalis	no	68886	ftp://ftp.ncbi.nlm.nih.gov/genomes/all/GCF/000/740/895/GCF_000740895.1_ASM74089v1/GCF_000740895.1_ASM74089v1_protein.faa.gz	ASM74089v1			10.1128/mBio.00204-12	none	genome			4002	2051279	12	512.6	7144	Piroplasmida	Theileria	Theileria	5873	2980	74.46%	1530	1452	24	24	0	54	1476
EP00375	included		included	included	Theileria_parva	Theileria_parva	Muguga	Theileria parva	Theileria parva Muguga		Theileria	parva	Alveolata	Apicomplexa	coccidiomorphea	yes	yes	Apicomplexa	Eukaryota;Diaphoretickes;Sar;Alveolata;Myzozoa;'AC clade';Apicomplexa;'coccidiomorphea';'hematozoans';'HP clade';Piroplasmorida;Theileriidae;Theileria;Theileria parva;strain Muguga	Eukaryota;Diaphoretickes;HPHTSAR;PTSAR;HTSAR;TSAR;SAR;Halvaria;Alveolata;C_Myzozoa;Myzozoa;AC_clade;Apicomplexa;EP00375_Theileria_parva	no	5875	ftp://ftp.ncbi.nlm.nih.gov/genomes/all/GCF/000/165/365/GCF_000165365.1_ASM16536v1/GCF_000165365.1_ASM16536v1_protein.faa.gz	ASM16536v1			10.1126/science.1110439	none	genome			4061	1897925	26	467.4	4593	Piroplasmida	Theileria parva	Theileria parva	5875	3605	88.77%	1530	1448	71	56	15	11	1519
EP00376	included		included	included	Eimeria_tenella	Eimeria_tenella	Houghton	Eimeria tenella	Eimeria tenella H,Wis,Nt2		Eimeria	tenella	Alveolata	Apicomplexa	coccidiomorphea	no	no	Apicomplexa	Eukaryota;Diaphoretickes;Sar;Alveolata;Myzozoa;'AC clade';Apicomplexa;'coccidiomorphea';'coccidians';Eimeriorina;Eimeriidae;Eimeria;Eimeria tenella;strain Houghton	Eukaryota;Diaphoretickes;HPHTSAR;PTSAR;HTSAR;TSAR;SAR;Halvaria;Alveolata;C_Myzozoa;Myzozoa;AC_clade;Apicomplexa;EP00376_Eimeria_tenella	no	5802	ftp://ftp.ncbi.nlm.nih.gov/genomes/all/GCF/000/499/545/GCF_000499545.2_ETH001/GCF_000499545.2_ETH001_protein.faa.gz	ETH001			10.1101/gr.168955.113	none	genome			8609	4348029	30	505.1	9860	Eimeriorina	Eimeria tenella	Eimeria tenella	5802	7939	92.22%	541	480	42	29	13	19	522
EP00377	included		included	included	Hammondia_hammondi	Hammondia_hammondi	HhCatGer041	Hammondia hammondi	Hammondia hammondi HhCatGer041		Hammondia	hammondi	Alveolata	Apicomplexa	coccidiomorphea	no	no	Apicomplexa	Eukaryota;Diaphoretickes;Sar;Alveolata;Myzozoa;'AC clade';Apicomplexa;'coccidiomorphea';'coccidians';Eimeriorina;Sarcocystidae;Hammondia;Hammondia hammondi;strain HhCatGer041	Eukaryota;Diaphoretickes;HPHTSAR;PTSAR;HTSAR;TSAR;SAR;Halvaria;Alveolata;C_Myzozoa;Myzozoa;AC_clade;Apicomplexa;EP00377_Hammondia_hammondi	no	99158	ftp://ftp.ncbi.nlm.nih.gov/genomes/all/GCF/000/258/005/GCF_000258005.1_HHA1_v02/GCF_000258005.1_HHA1_v02_protein.faa.gz	HHA1 v02			10.1073/pnas.1304322110	none	genome			8004	6465859	29	807.8	16790	Eimeriorina	Hammondia hammondi	Hammondia hammondi	99158	7410	92.58%	541	510	30	2	28	1	540
EP00378	included		included	included	Neospora_caninum	Neospora_caninum	Liverpool	Neospora caninum	Neospora caninum Liverpool		Neospora	caninum	Alveolata	Apicomplexa	coccidiomorphea	no	no	Apicomplexa	Eukaryota;Diaphoretickes;Sar;Alveolata;Myzozoa;'AC clade';Apicomplexa;'coccidiomorphea';'coccidians';Eimeriorina;Sarcocystidae;Neospora;Neospora caninum;strain Liverpool	Eukaryota;Diaphoretickes;HPHTSAR;PTSAR;HTSAR;TSAR;SAR;Halvaria;Alveolata;C_Myzozoa;Myzozoa;AC_clade;Apicomplexa;EP00378_Neospora_caninum	no	29176	ftp://ftp.ncbi.nlm.nih.gov/genomes/all/GCF/000/208/865/GCF_000208865.1_ASM20886v2/GCF_000208865.1_ASM20886v2_protein.faa.gz	ASM20886v2			10.1371/journal.ppat.1002567	none	genome			6934	5938434	29	856.4	16227	Eimeriorina	Sarcocystidae	Sarcocystidae	5809	6627	95.57%	541	491	27	7	20	23	518
EP00379	included		included	included	Toxoplasma_gondii	Toxoplasma_gondii	ME49	Toxoplasma gondii	Toxoplasma gondii ME49		Toxoplasma	gondii	Alveolata	Apicomplexa	coccidiomorphea	yes	yes	Apicomplexa	Eukaryota;Diaphoretickes;Sar;Alveolata;Myzozoa;'AC clade';Apicomplexa;'coccidiomorphea';'coccidians';Eimeriorina;Sarcocystidae;Toxoplasma;Toxoplasma gondii;strain ME49	Eukaryota;Diaphoretickes;HPHTSAR;PTSAR;HTSAR;TSAR;SAR;Halvaria;Alveolata;C_Myzozoa;Myzozoa;AC_clade;Apicomplexa;EP00379_Toxoplasma_gondii	no	5811	ftp://ftp.ncbi.nlm.nih.gov/genomes/all/GCF/000/006/565/GCF_000006565.2_TGA4/GCF_000006565.2_TGA4_protein.faa.gz	TGA4			10.1093/nar/gki604	none	genome			8318	6667889	37	801.6	17226	Eimeriorina	Toxoplasma gondii	TOXGO	5811	7689	92.44%	541	507	34	9	25	0	541
EP00380	included		included	included	Ascogregarina_taiwanensis	Ascogregarina_taiwanensis	Taoyoun-1	Ascogregarina taiwanensis	Ascogregarina taiwanensis Taoyoun-1		Ascogregarina	taiwanensis	Alveolata	Apicomplexa	gregarinomorphea	no	no	Apicomplexa	Eukaryota;Diaphoretickes;Sar;Alveolata;Myzozoa;'AC clade';Apicomplexa;'gregarinomorphea';Actinocephaloidea;Ascogregarina;Ascogregarina taiwanensis;strain Taoyoun-1	Eukaryota;Diaphoretickes;HPHTSAR;PTSAR;HTSAR;TSAR;SAR;Halvaria;Alveolata;C_Myzozoa;Myzozoa;AC_clade;Apicomplexa;EP00380_Ascogregarina_taiwanensis	no	158379	https://www.ncbi.nlm.nih.gov/genome/818?genome_assembly_id=31366	ASM17223v1			10.1093/molbev/msp226	transeq	genome			32274	11818479	60	366.2	3727	Conoidasida	Conoidasida	Alveolata	33630	2545	7.89%	679	263	29	29	0	387	292
EP00381	included		included	included	Gregarina_niphandrodes	Gregarina_niphandrodes	N/A	Gregarina niphandrodes	Gregarina niphandrodes		Gregarina	niphandrodes	Alveolata	Apicomplexa	gregarinomorphea	yes	yes	Apicomplexa	Eukaryota;Diaphoretickes;Sar;Alveolata;Myzozoa;'AC clade';Apicomplexa;'gregarinomorphea';Gregarinoidea;'Clopton clade VI';'Gniph complex';Gregarina niphandrodes	Eukaryota;Diaphoretickes;HPHTSAR;PTSAR;HTSAR;TSAR;SAR;Halvaria;Alveolata;C_Myzozoa;Myzozoa;AC_clade;Apicomplexa;EP00381_Gregarina_niphandrodes	no	110365	ftp://ftp.ncbi.nlm.nih.gov/genomes/all/GCF/000/223/845/GCF_000223845.1_GNI3/GCF_000223845.1_GNI3_protein.faa.gz	GNI3			N/A	none	genome			6375	2916291	23	457.5	5952	Conoidasida	Gregarina niphandrodes	Gregarina niphandrodes	110365	3077	48.27%	679	483	37	14	23	159	520
EP00382	included		included	included	Lankesteria_abbotti	Lankesteria_abbotti	Grappler Inlet BC	Lankesteria abbotti	Lankesteria abbotti Grappler Inlet BC	Lankesteria abbottii	Lankesteria	abbotti	Alveolata	Apicomplexa	gregarinomorphea	no	no	Apicomplexa	Eukaryota;Diaphoretickes;Sar;Alveolata;Myzozoa;'AC clade';Apicomplexa;'gregarinomorphea';Lecudinoidea;'LL clade';Lankesteria;Lankesteria abbotti;strain Grappler-Inlet-BC	Eukaryota;Diaphoretickes;HPHTSAR;PTSAR;HTSAR;TSAR;SAR;Halvaria;Alveolata;C_Myzozoa;Myzozoa;AC_clade;Apicomplexa;EP00382_Lankesteria_abbotti	no	340204	https://doi.org/10.6084/m9.figshare.12410606	MMETSP0372			10.1371/journal.pbio.1001889,10.1093/molbev/msw209	none	transcriptome		MMETSP – be very careful	11352	2378510	30	209.5	1987	Conoidasida	Conoidasida	Apicomplexa	5794	3942	34.73%	679	346	89	89	0	244	435
EP00383	not included	EP00988	included	not included	Cryptosporidium_hominis	Cryptosporidium_hominis	TU502	Cryptosporidium hominis	Cryptosporidium hominis TU502		Cryptosporidium	hominis	Alveolata	Apicomplexa	Cryptosporidium	no	no		Eukaryota;Diaphoretickes;Sar;Alveolata;Myzozoa;'AC clade';Apicomplexa;Cryptosporidium;Cryptosporidium hominis;strain TU502	#N/A	no	237895	ftp://ftp.ncbi.nlm.nih.gov/genomes/all/GCF/000/006/425/GCF_000006425.1_ASM642v1/GCF_000006425.1_ASM642v1_protein.faa.gz	ASM642v1			10.1038/nature02977	none	genome
EP00384	included		included	included	Cryptosporidium_muris	Cryptosporidium_muris	RN66	Cryptosporidium muris	Cryptosporidium muris RN66		Cryptosporidium	muris	Alveolata	Apicomplexa	Cryptosporidium	yes	yes	Apicomplexa	Eukaryota;Diaphoretickes;Sar;Alveolata;Myzozoa;'AC clade';Apicomplexa;Cryptosporidium;Cryptosporidium muris;strain RN66	Eukaryota;Diaphoretickes;HPHTSAR;PTSAR;HTSAR;TSAR;SAR;Halvaria;Alveolata;C_Myzozoa;Myzozoa;AC_clade;Apicomplexa;EP00384_Cryptosporidium_muris	no	5808	ftp://ftp.ncbi.nlm.nih.gov/genomes/all/GCF/000/006/515/GCF_000006515.1_JCVI_cmg_v1.0/GCF_000006515.1_JCVI_cmg_v1.0_protein.faa.gz	JCVI-cmg-v1.0			N/A	none	genome			3934	2303972	51	585.7	13728	Eimeriorina	Cryptosporidium	Cryptosporidium muris (strain RN66)	441375	3355	85.28%	541	526	13	4	9	2	539
EP00385	not included	EP00989	included	not included	Cryptosporidium_parvum	Cryptosporidium_parvum	Iowa II	Cryptosporidium parvum	Cryptosporidium parvum Iowa II		Cryptosporidium	parvum	Alveolata	Apicomplexa	Cryptosporidium	no	no		Eukaryota;Diaphoretickes;Sar;Alveolata;Myzozoa;'AC clade';Apicomplexa;Cryptosporidium;Cryptosporidium parvum;strain Iowa-II	#N/A	no	5807	ftp://ftp.ncbi.nlm.nih.gov/genomes/all/GCF/000/165/345/GCF_000165345.1_ASM16534v1/GCF_000165345.1_ASM16534v1_protein.faa.gz	ASM16534v1			10.1126/science.1094786	none	genome
EP00386	included		included	included	Alphamonas_edax	Alphamonas_edax	BE-2	Alphamonas edax	Alphamonas edax BE-2	Colpodella edax	Alphamonas	edax	Alveolata	Colpodellida	Colpodellida	no	no	Colpodellida	Eukaryota;Diaphoretickes;Sar;Alveolata;Myzozoa;'AC clade';Colpodellida;Alphamonadaceae;Alphamonas;Alphamonas edax;strain BE-2	Eukaryota;Diaphoretickes;HPHTSAR;PTSAR;HTSAR;TSAR;SAR;Halvaria;Alveolata;C_Myzozoa;Myzozoa;AC_clade;Colpodellida;EP00386_Alphamonas_edax	no	2605704	https://www.ncbi.nlm.nih.gov/sites/nuccore?term=279880[BioProject]	GDKI01000000			10.1073/pnas.1423790112	translate mRNA	transcriptome			16334	3230552	86	197.8	2729	Alveolata	Alveolata	Alveolata	33630	5463	33.45%	572	364	119	118	1	89	483
EP00387	not included	EP00820	included	not included	Chromera_velia	Chromera_velia	CCMP2878	Chromera velia	Chromera velia CCMP2878		Chromera	velia	Alveolata	Colpodellida	Colpodellida	no	no		Eukaryota;Diaphoretickes;Sar;Alveolata;Myzozoa;'AC clade';Colpodellida;Chromeraceae;Chromera;Chromera velia;strain CCMP-2878	#N/A	no	505693	https://doi.org/10.6084/m9.figshare.12410606	MMETSP0290			10.1371/journal.pbio.1001889,10.1093/molbev/msw209	none	transcriptome		MMETSP – be very careful
EP00388	included		included	included	Colpodella_angusta	Colpodella_angusta	Spi-2,BE-6	Colpodella angusta	Colpodella angusta Spi-2,BE-6		Colpodella	angusta	Alveolata	Colpodellida	Colpodellida	no	no	Colpodellida	Eukaryota;Diaphoretickes;Sar;Alveolata;Myzozoa;'AC clade';Colpodellida;Colpodellaceae;'C clade';Colpodella;Colpodella angusta	Eukaryota;Diaphoretickes;HPHTSAR;PTSAR;HTSAR;TSAR;SAR;Halvaria;Alveolata;C_Myzozoa;Myzozoa;AC_clade;Colpodellida;EP00388_Colpodella_angusta	yes	1541798	https://www.ncbi.nlm.nih.gov/sites/nuccore?term=279882[BioProject],https://www.ncbi.nlm.nih.gov/sites/nuccore?term=279881[BioProject]	GDKJ01000000,GDKK01000000			10.1073/pnas.1423790112	translate mRNA,CD-HIT	transcriptome			49324	11982722	85	242.9	3072	Alveolata	Alveolata	Metakinetoplastina	2704647	13046	26.45%	572	339	174	173	1	59	513
EP00389	included		included	included	Voromonas_pontica	Voromonas_pontica	ATCC 50640	Voromonas pontica	Voromonas pontica G-3		Voromonas	pontica	Alveolata	Colpodellida	Colpodellida	no	no	Colpodellida	Eukaryota;Diaphoretickes;Sar;Alveolata;Myzozoa;'AC clade';Colpodellida;Colpodellaceae;Voromonas;Voromonas pontica;strain ATCC-50640	Eukaryota;Diaphoretickes;HPHTSAR;PTSAR;HTSAR;TSAR;SAR;Halvaria;Alveolata;C_Myzozoa;Myzozoa;AC_clade;Colpodellida;EP00389_Voromonas_pontica	no	333133	https://www.ncbi.nlm.nih.gov/sites/nuccore?term=279879[BioProject]	GDKH01000000			10.1073/pnas.1423790112	translate mRNA (min length 50)	transcriptome			18593	2113275	40	113.7	1572	Alveolata	Alveolata	Eukaryota	2759	2496	13.42%	572	226	113	109	4	233	339
EP00390	included		included	included	Vitrella_brassicaformis	Vitrella_brassicaformis	CCMP3155	Vitrella brassicaformis	Vitrella brassicaformis CCMP3155	Alveolata sp.	Vitrella	brassicaformis	Alveolata	Colpodellida	Colpodellida	yes	yes	Colpodellida	Eukaryota;Diaphoretickes;Sar;Alveolata;Myzozoa;'AC clade';Colpodellida;Vitrellaceae;Vitrella;Vitrella brassicaformis;strain CCMP-3155	Eukaryota;Diaphoretickes;HPHTSAR;PTSAR;HTSAR;TSAR;SAR;Halvaria;Alveolata;C_Myzozoa;Myzozoa;AC_clade;Colpodellida;EP00390_Vitrella_brassicaformis	no	1169539	ftp://ftp.ncbi.nlm.nih.gov/genomes/all/GCA/001/179/505/GCA_001179505.1_Vbrassicaformis/GCA_001179505.1_Vbrassicaformis_protein.faa.gz	Vbrassicaformis			10.7554/eLife.06974	none	genome			23034	11959954	19	519.2	9609	Alveolata	Alveolata	Vitrella brassicaformis (strain CCMP3155)	1169540	12880	55.92%	572	441	123	42	81	8	564
EP00391	included		included	included	Amoebophrya_sp_Ameob2	Amoebophrya_sp_Ameob2	Ameob2	Amoebophrya sp. Ameob2	Amoebophrya sp. Ameob2 Ameob2		Amoebophrya	N/A	Alveolata	Dinoflagellata	MALV-II	no	no	Dinoflagellata	Eukaryota;Diaphoretickes;Sar;Alveolata;Myzozoa;'DP clade';Dinoflagellata;'core syndiniales';'MALV-II';Amoebophryaceae;'MALV-II clade 02';strain Ameob2	Eukaryota;Diaphoretickes;HPHTSAR;PTSAR;HTSAR;TSAR;SAR;Halvaria;Alveolata;C_Myzozoa;Myzozoa;DP_clade;Dinoflagellata;EP00391_Amoebophrya_sp_Ameob2	no		https://doi.org/10.6084/m9.figshare.12410606	MMETSP0795			10.1371/journal.pbio.1001889,10.1093/molbev/msw209	none	transcriptome		MMETSP – be very careful	14335	8613417	30	600.9	10976	Alveolata	Alveolata	Alveolata	33630	5216	36.39%	572	198	14	14	0	360	212
EP00392	included		included	included	Amoebophrya_sp_AT5.2	Amoebophrya_sp_AT5.2	AT5.2	Amoebophrya sp. AT5.2	Amoebophrya sp. AT5.2		Amoebophrya	N/A	Alveolata	Dinoflagellata	MALV-II	no	no	Dinoflagellata	Eukaryota;Diaphoretickes;Sar;Alveolata;Myzozoa;'DP clade';Dinoflagellata;'core syndiniales';'MALV-II';Amoebophryaceae;'MALV-II clade 02';strain AT5.2	Eukaryota;Diaphoretickes;HPHTSAR;PTSAR;HTSAR;TSAR;SAR;Halvaria;Alveolata;C_Myzozoa;Myzozoa;DP_clade;Dinoflagellata;EP00392_Amoebophrya_sp_AT5.2	no	1775427	https://advances.sciencemag.org/highwire/filestream/213364/field_highwire_adjunct_files/3/aav1110_Data_file_S4.zip	aav1110_Data_file_S4			10.1126/sciadv.aav1110	none	genome			19925	13028667	8	653.9	28958	Alveolata	Alveolata	Alveolata	33630	9182	46.08%	572	431	38	38	0	103	469
EP00393	not included		included	included	Amoebophrya_sp_ex-Akashiwo-sanguinea	Amoebophrya_Akashiwo	ex Akashiwo sanguinea	Amoebophrya sp. ex-Akashiwo-sanguinea	Amoebophrya sp. ex-Akashiwo-sanguinea ex Akashiwo sanguinea		Amoebophrya	N/A	Alveolata	Dinoflagellata	MALV-II	no	no	Dinoflagellata	Eukaryota;Diaphoretickes;Sar;Alveolata;Myzozoa;'DP clade';Dinoflagellata;'core syndiniales';'MALV-II';Amoebophryaceae;'MALV-II clade 03';strain ex-Akashiwo-sanguinea	Eukaryota;Diaphoretickes;HPHTSAR;PTSAR;HTSAR;TSAR;SAR;Halvaria;Alveolata;C_Myzozoa;Myzozoa;DP_clade;Dinoflagellata;EP00393_Amoebophrya_Akashiwo	no	1294205	https://trace.ncbi.nlm.nih.gov/Traces/sra/?run=SRR1610331,https://trace.ncbi.nlm.nih.gov/Traces/sra/?run=SRR1610330	Amoebophrya sp. ex Akashiwo sanguinea 48 hours post infection mRNA,Amoebophrya sp. ex Akashiwo sanguinea dinospores mRNA			10.1016/j.ympev.2013.10.007	assemble mRNA,translate mRNA,CD-HIT	transcriptome			112992	46899505	86	415.1	8986	Alveolata	Alveolata	Symbiodinium microadriaticum	2951	25984	23.00%	572	310	225	224	1	37	535
EP00394	not included		included	included	Amoebophrya_sp_ex-Karlodinium-veneficum	Amoebophrya_K_veneficum	ex Karlodinium veneficum	Amoebophrya sp. ex-Karlodinium-veneficum	Amoebophrya sp. ex-Karlodinium-veneficum ex Karlodinium veneficum		Amoebophrya	N/A	Alveolata	Dinoflagellata	MALV-II	no	no	Dinoflagellata	Eukaryota;Diaphoretickes;Sar;Alveolata;Myzozoa;'DP clade';Dinoflagellata;'core syndiniales';'MALV-II';Amoebophryaceae;'MALV-II clade 01';strain ex-Karlodinium-veneficum	Eukaryota;Diaphoretickes;HPHTSAR;PTSAR;HTSAR;TSAR;SAR;Halvaria;Alveolata;C_Myzozoa;Myzozoa;DP_clade;Dinoflagellata;EP00394_Amoebophrya_K_veneficum	no	581008	ftp://ftp.ncbi.nlm.nih.gov/sra/wgs_aux/GG/WG/GGWG01/GGWG01.1.fsa_nt.gz	GGWG01000000			10.1016/j.ympev.2013.10.007	translate mRNA	transcriptome			98851	33614345	84	340.1	5070	Alveolata	Alveolata	Symbiodinium microadriaticum	2951	31392	31.76%	572	313	208	204	4	51	521
EP00395	included		not included	included	MALV-II_sp_L67-2	MALV2_sp_L67-2	L67-2	MALV2 sp. L67-2	MALV2 sp. L67-2 L67-2		N/A	N/A	Alveolata	Dinoflagellata	MALV-II	no	no	Dinoflagellata	Eukaryota;Diaphoretickes;Sar;Alveolata;Myzozoa;'DP clade';Dinoflagellata;'core syndiniales';'MALV-II';'L67-2 lineage';strain L67-2	Eukaryota;Diaphoretickes;HPHTSAR;PTSAR;HTSAR;TSAR;SAR;Halvaria;Alveolata;C_Myzozoa;Myzozoa;DP_clade;Dinoflagellata;EP00395_MALV-II_sp_L67-2	no		https://doi.org/10.5061/dryad.hg56n	L67-2			10.1038/ismej.2017.167	predict genes	single-cell genome			493	214005	33	434.1	3145	Eukaryota	Eukaryota	Eukaryota	2759	289	58.62%	988	41	5	5	0	942	46
EP00396	included		not included	included	MALV-II-16_sp_LP-1	MALV2_sp_LP-1	LP-1	MALV2 sp. LP-1	MALV2 sp. LP-1 LP-1		N/A	N/A	Alveolata	Dinoflagellata	MALV-II	no	no	Dinoflagellata	Eukaryota;Diaphoretickes;Sar;Alveolata;Myzozoa;'DP clade';Dinoflagellata;'core syndiniales';'MALV-II';'MALV-II clade 16';strain LP-1	Eukaryota;Diaphoretickes;HPHTSAR;PTSAR;HTSAR;TSAR;SAR;Halvaria;Alveolata;C_Myzozoa;Myzozoa;DP_clade;Dinoflagellata;EP00396_MALV-II-16_sp_LP-1	no		https://doi.org/10.5061/dryad.hg56n	LP-1			10.1038/ismej.2017.167	predict genes	single-cell genome			524	213657	31	407.7	2710	Sar	Sar	Sar	2698737	261	49.81%	465	50	5	5	0	410	55
EP00397	included		included	included	Hematodinium_sp_SG-2012	Hematodinium_sp_SG-2012	SG-2012	Hematodinium sp. SG-2012	Hematodinium sp. SG-2012 SG-2012		Hematodinium	N/A	Alveolata	Dinoflagellata	MALV-IV	yes	yes	Dinoflagellata	Eukaryota;Diaphoretickes;Sar;Alveolata;Myzozoa;'DP clade';Dinoflagellata;'core syndiniales';'MALV-IV';Hematodinium;strain SG-2012	Eukaryota;Diaphoretickes;HPHTSAR;PTSAR;HTSAR;TSAR;SAR;Halvaria;Alveolata;C_Myzozoa;Myzozoa;DP_clade;Dinoflagellata;EP00397_Hematodinium_sp_SG-2012	no	1263730	ftp://ftp.ncbi.nlm.nih.gov/sra/wgs_aux/GE/MP/GEMP01/GEMP01.1.fsa_nt.gz	GEMP01000000			10.1073/pnas.1423400112	translate mRNA	transcriptome			73635	27519917	84	373.7	8771	Alveolata	Alveolata	Eukaryota	2759	27854	37.83%	572	316	205	200	5	51	521
EP00398	included		not included	included	MALV-I-01_sp_L67-1	MALV1a_sp_L67-1	L67-1	MALV1a sp. L67-1	MALV1a sp. L67-1 L67-1		N/A	N/A	Alveolata	Dinoflagellata	MALV-I	no	no	Dinoflagellata	Eukaryota;Diaphoretickes;Sar;Alveolata;Myzozoa;'DP clade';Dinoflagellata;'MALV-I';'MALV-I clade 01';strain L67-1	Eukaryota;Diaphoretickes;HPHTSAR;PTSAR;HTSAR;TSAR;SAR;Halvaria;Alveolata;C_Myzozoa;Myzozoa;DP_clade;Dinoflagellata;EP00398_MALV-I-01_sp_L67-1	no		https://doi.org/10.5061/dryad.hg56n	L67-1			10.1038/ismej.2017.167	predict genes	single-cell genome			1067	571111	28	535.2	10025	Alveolata	Alveolata	Alveolata	33630	505	47.33%	572	108	9	9	0	455	117
EP00399	included		not included	included	MALV-I-05_sp_L67-4	MALV1b_sp_L67-4	L67-4	MALV1b sp. L67-4	MALV1b sp. L67-4 L67-4		N/A	N/A	Alveolata	Dinoflagellata	MALV-I	no	no	Dinoflagellata	Eukaryota;Diaphoretickes;Sar;Alveolata;Myzozoa;'DP clade';Dinoflagellata;'MALV-I';'MALV-I clade 05';strain L67-4	Eukaryota;Diaphoretickes;HPHTSAR;PTSAR;HTSAR;TSAR;SAR;Halvaria;Alveolata;C_Myzozoa;Myzozoa;DP_clade;Dinoflagellata;EP00399_MALV-I-05_sp_L67-4	no		https://doi.org/10.5061/dryad.hg56n	L67-4			10.1038/ismej.2017.167	predict genes	single-cell genome			372	70978	34	190.8	3141	Eukaryota	Eukaryota	Eukaryota	2759	146	39.25%	988	15	2	2	0	971	17
EP00400	included		not included	included	MALV-I_sp_L67-5	MALV1a_sp_L67-5	L67-5	MALV1a sp. L67-5	MALV1a sp. L67-5 L67-5		N/A	N/A	Alveolata	Dinoflagellata	MALV-I	no	no	Dinoflagellata	Eukaryota;Diaphoretickes;Sar;Alveolata;Myzozoa;'DP clade';Dinoflagellata;'MALV-I';strain L67-5	Eukaryota;Diaphoretickes;HPHTSAR;PTSAR;HTSAR;TSAR;SAR;Halvaria;Alveolata;C_Myzozoa;Myzozoa;DP_clade;Dinoflagellata;EP00400_MALV-I_sp_L67-5	yes		https://doi.org/10.5061/dryad.hg56n	L67-5			10.1038/ismej.2017.167	predict genes	single-cell genome			1352	568784	21	420.7	2458	Eukaryota	Eukaryota	Eukaryota	2759	618	45.71%	988	96	22	21	1	870	118
EP00401	included		included	included	Gymnodinium_catenatum	Gymnodinium_catenatum	GC744	Gymnodinium catenatum	Gymnodinium catenatum GC744		Gymnodinium	catenatum	Alveolata	Dinoflagellata	Dinophyceae	no	no	Dinoflagellata	Eukaryota;Diaphoretickes;Sar;Alveolata;Myzozoa;'DP clade';Dinoflagellata;Dinophyceae;'core Gymnodiniales';Gymnodinium catenatum;strain GC744	Eukaryota;Diaphoretickes;HPHTSAR;PTSAR;HTSAR;TSAR;SAR;Halvaria;Alveolata;C_Myzozoa;Myzozoa;DP_clade;Dinoflagellata;EP00401_Gymnodinium_catenatum	no	39447	https://doi.org/10.6084/m9.figshare.12410606	MMETSP0784			10.1371/journal.pbio.1001889,10.1093/molbev/msw209	none	transcriptome		MMETSP – be very careful	83493	31530499	30	377.6	3910	Alveolata	Alveolata	Symbiodinium microadriaticum	2951	38418	46.01%	572	266	250	248	2	56	516
EP00402	not included	EP00971	included	not included	Amphidinium_carterae	Amphidinium_carterae	CCMP1314	Amphidinium carterae	Amphidinium carterae CCMP1314		Amphidinium	carterae	Alveolata	Dinoflagellata	Dinophyceae	no	no		Eukaryota;Diaphoretickes;Sar;Alveolata;Myzozoa;'DP clade';Dinoflagellata;Dinophyceae;Amphidinium;'core A';'Acarterae complex';Amphidinium carterae;strain CCMP-1314	#N/A	no	2961	https://doi.org/10.6084/m9.figshare.12410606	MMETSP0258,MMETSP0259,MMETSP0398			10.1371/journal.pbio.1001889,10.1093/molbev/msw209	CD-HIT	transcriptome		MMETSP – be very careful
EP00403	included		included	included	Amphidinium_massartii	Amphidinium_massartii	CS-259	Amphidinium massartii	Amphidinium massartii CS-259		Amphidinium	massartii	Alveolata	Dinoflagellata	Dinophyceae	no	no	Dinoflagellata	Eukaryota;Diaphoretickes;Sar;Alveolata;Myzozoa;'DP clade';Dinoflagellata;Dinophyceae;Amphidinium;'core A';'Acarterae complex';Amphidinium massartii;strain CS-259	Eukaryota;Diaphoretickes;HPHTSAR;PTSAR;HTSAR;TSAR;SAR;Halvaria;Alveolata;C_Myzozoa;Myzozoa;DP_clade;Dinoflagellata;EP00403_Amphidinium_massartii	no	160604	https://doi.org/10.6084/m9.figshare.12410606	MMETSP0689			10.1371/journal.pbio.1001889,10.1093/molbev/msw209	none	transcriptome		MMETSP – be very careful	49756	22719900	30	456.6	3656	Alveolata	Alveolata	Symbiodinium microadriaticum	2951	23777	47.79%	572	360	147	143	4	65	507
EP00404	included		included	included	Azadinium_spinosum	Azadinium_spinosum	3D9	Azadinium spinosum	Azadinium spinosum 3D9		Azadinium	spinosum	Alveolata	Dinoflagellata	Dinophyceae	no	no	Dinoflagellata	Eukaryota;Diaphoretickes;Sar;Alveolata;Myzozoa;'DP clade';Dinoflagellata;Dinophyceae;Amphidomataceae;Azadinium;Azadinium spinosum;strain 3D9	Eukaryota;Diaphoretickes;HPHTSAR;PTSAR;HTSAR;TSAR;SAR;Halvaria;Alveolata;C_Myzozoa;Myzozoa;DP_clade;Dinoflagellata;EP00404_Azadinium_spinosum	no	632150	https://doi.org/10.6084/m9.figshare.12410606	MMETSP1036,MMETSP1037,MMETSP1038			10.1371/journal.pbio.1001889,10.1093/molbev/msw209	CD-HIT	transcriptome		MMETSP – be very careful	62826	15647068	30	249.1	2254	Alveolata	Alveolata	Symbiodinium microadriaticum	2951	22813	36.31%	572	261	71	69	2	240	332
EP00405	included		included	included	Crypthecodinium_cohnii	Crypthecodinium_cohnii	Seligo	Crypthecodinium cohnii	Crypthecodinium cohnii Seligo		Crypthecodinium	cohnii	Alveolata	Dinoflagellata	Dinophyceae	no	no	Dinoflagellata	Eukaryota;Diaphoretickes;Sar;Alveolata;Myzozoa;'DP clade';Dinoflagellata;Dinophyceae;Crypthecodinium;Crypthecodinium cohnii;strain Seligo	Eukaryota;Diaphoretickes;HPHTSAR;PTSAR;HTSAR;TSAR;SAR;Halvaria;Alveolata;C_Myzozoa;Myzozoa;DP_clade;Dinoflagellata;EP00405_Crypthecodinium_cohnii	no	2866	https://doi.org/10.6084/m9.figshare.12410606	MMETSP0323,MMETSP0324,MMETSP0325,MMETSP0326			10.1371/journal.pbio.1001889,10.1093/molbev/msw209	CD-HIT	transcriptome		MMETSP – be very careful	65520	19974835	30	304.9	3147	Alveolata	Alveolata	Symbiodinium microadriaticum	2951	29760	45.42%	572	363	143	142	1	66	506
EP00406	included		included	included	Dinophysis_acuminata	Dinophysis_acuminata	DAEP01	Dinophysis acuminata	Dinophysis acuminata DAEP01		Dinophysis	acuminata	Alveolata	Dinoflagellata	Dinophyceae	no	no	Dinoflagellata	Eukaryota;Diaphoretickes;Sar;Alveolata;Myzozoa;'DP clade';Dinoflagellata;Dinophyceae;Dinophysiales;'core D';Dinophysiaceae;Dinophysis;Dinophysis acuminata;strain DAEP01	Eukaryota;Diaphoretickes;HPHTSAR;PTSAR;HTSAR;TSAR;SAR;Halvaria;Alveolata;C_Myzozoa;Myzozoa;DP_clade;Dinoflagellata;EP00406_Dinophysis_acuminata	no	47934	https://doi.org/10.6084/m9.figshare.12410606	MMETSP0797			10.1371/journal.pbio.1001889,10.1093/molbev/msw209	none	transcriptome		MMETSP – be very careful	84383	24864275	30	294.7	2386	Alveolata	Alveolata	Symbiodinium microadriaticum	2951	45312	53.70%	572	290	195	194	1	87	485
EP00407	not included	EP00974	included	not included	Lingulodinium_polyedra	Lingulodinium_polyedra	CCMP1738	Lingulodinium polyedra	Lingulodinium polyedra CCMP1738	Lingulodinium polyedrum	Lingulodinium	polyedra	Alveolata	Dinoflagellata	Dinophyceae	no	no		Eukaryota;Diaphoretickes;Sar;Alveolata;Myzozoa;'DP clade';Dinoflagellata;Dinophyceae;Gonyaulacales;'ALP clade';Lingulodinium;Lingulodinium polyedra;strain CCMP-1738	#N/A	no	160621	https://doi.org/10.6084/m9.figshare.12410606	MMETSP1032,MMETSP1033,MMETSP1034,MMETSP1035			10.1371/journal.pbio.1001889,10.1093/molbev/msw209	CD-HIT	transcriptome		MMETSP – be very careful
EP00408	included		included	included	Alexandrium_pacificum	Alexandrium_pacificum	OF101	Alexandrium catenella	Alexandrium pacificum		Alexandrium	pacificum	Alveolata	Dinoflagellata	Dinophyceae	no	no	Dinoflagellata	Eukaryota;Diaphoretickes;Sar;Alveolata;Myzozoa;'DP clade';Dinoflagellata;Dinophyceae;Gonyaulacales;'core G';'AO clade';Alexandrium;'Aaffine clade';'Atamarense complex';Alexandrium pacificum;strain OF101	Eukaryota;Diaphoretickes;HPHTSAR;PTSAR;HTSAR;TSAR;SAR;Halvaria;Alveolata;C_Myzozoa;Myzozoa;DP_clade;Dinoflagellata;EP00408_Alexandrium_pacificum	no	2925	https://doi.org/10.6084/m9.figshare.12410606	MMETSP0790			10.1371/journal.pbio.1001889,10.1093/molbev/msw209	none	transcriptome		MMETSP – be very careful	69311	18477743	30	266.6	2584	Alveolata	Alveolata	Symbiodinium microadriaticum	2951	31856	45.96%	572	284	225	223	2	63	509
EP00409	included		included	included	Alexandrium_fundyense	Alexandrium_fundyense	CCMP1719	Alexandrium fundyense	Alexandrium fundyense CCMP1719		Alexandrium	fundyense	Alveolata	Dinoflagellata	Dinophyceae	no	no	Dinoflagellata	Eukaryota;Diaphoretickes;Sar;Alveolata;Myzozoa;'DP clade';Dinoflagellata;Dinophyceae;Gonyaulacales;'core G';'AO clade';Alexandrium;'Aaffine clade';'Atamarense complex';Alexandrium fundyense;strain CCMP-1719	Eukaryota;Diaphoretickes;HPHTSAR;PTSAR;HTSAR;TSAR;SAR;Halvaria;Alveolata;C_Myzozoa;Myzozoa;DP_clade;Dinoflagellata;EP00409_Alexandrium_fundyense	no	2932	https://doi.org/10.6084/m9.figshare.12410606	MMETSP0196,MMETSP0347			10.1371/journal.pbio.1001889,10.1093/molbev/msw209	CD-HIT	transcriptome		MMETSP – be very careful	10089	787269	30	78	863	Alveolata	Alveolata	Symbiodinium microadriaticum	2951	2321	23.01%	572	162	96	93	3	314	258
EP00410	not included	EP00970	included	not included	Alexandrium_tamarense	Alexandrium_tamarense	CCMP1771	Alexandrium tamarense	Alexandrium tamarense CCMP1771		Alexandrium	tamarense	Alveolata	Dinoflagellata	Dinophyceae	no	no		Eukaryota;Diaphoretickes;Sar;Alveolata;Myzozoa;'DP clade';Dinoflagellata;Dinophyceae;Gonyaulacales;'core G';'AO clade';Alexandrium;'Aaffine clade';'Atamarense complex';Alexandrium tamarense;strain CCMP-1771	#N/A	no	2926	https://doi.org/10.6084/m9.figshare.12410606	MMETSP0378,MMETSP0380,MMETSP0382,MMETSP0384			10.1371/journal.pbio.1001889,10.1093/molbev/msw209	CD-HIT	transcriptome		MMETSP – be very careful
EP00411	included		included	included	Alexandrium_monilatum	Alexandrium_monilatum	CCMP3105	Alexandrium monilatum	Alexandrium monilatum CCMP3105		Alexandrium	monilatum	Alveolata	Dinoflagellata	Dinophyceae	no	no	Dinoflagellata	Eukaryota;Diaphoretickes;Sar;Alveolata;Myzozoa;'DP clade';Dinoflagellata;Dinophyceae;Gonyaulacales;'core G';'AO clade';Alexandrium;'Ataylorii clade';Alexandrium monilatum;strain CCMP-3105	Eukaryota;Diaphoretickes;HPHTSAR;PTSAR;HTSAR;TSAR;SAR;Halvaria;Alveolata;C_Myzozoa;Myzozoa;DP_clade;Dinoflagellata;EP00411_Alexandrium_monilatum	no	311494	https://doi.org/10.6084/m9.figshare.12410606	MMETSP0093,MMETSP0095,MMETSP0096,MMETSP0097			10.1371/journal.pbio.1001889,10.1093/molbev/msw209	CD-HIT	transcriptome		MMETSP – be very careful	126746	37683162	30	297.3	2734	Alveolata	Alveolata	Symbiodinium microadriaticum	2951	65545	51.71%	572	315	210	209	1	47	525
EP00412	not included	EP00969	included	not included	Alexandrium_andersonii	Alexandrium_andersonii	CCMP2222	Alexandrium andersonii	Alexandrium andersonii CCMP2222		Alexandrium	andersonii	Alveolata	Dinoflagellata	Dinophyceae	no	no		Eukaryota;Diaphoretickes;Sar;Alveolata;Myzozoa;'DP clade';Dinoflagellata;Dinophyceae;Gonyaulacales;'core G';'AO clade';Alexandrium;Alexandrium andersonii;strain CCMP-2222	#N/A	no	327968	https://doi.org/10.6084/m9.figshare.12410606	MMETSP1436			10.1371/journal.pbio.1001889,10.1093/molbev/msw209	none	transcriptome		MMETSP – be very careful
EP00413	included		included	included	Alexandrium_margalefii	Alexandrium_margalefii	CS-322	Alexandrium margalefii	Alexandrium margalefii AMGDE01CS-322	Alexandrium margalefi	Alexandrium	margalefii	Alveolata	Dinoflagellata	Dinophyceae	no	no	Dinoflagellata	Eukaryota;Diaphoretickes;Sar;Alveolata;Myzozoa;'DP clade';Dinoflagellata;Dinophyceae;Gonyaulacales;'core G';'AO clade';Alexandrium;Alexandrium margalefii;strain CS-322	Eukaryota;Diaphoretickes;HPHTSAR;PTSAR;HTSAR;TSAR;SAR;Halvaria;Alveolata;C_Myzozoa;Myzozoa;DP_clade;Dinoflagellata;EP00413_Alexandrium_margalefii	no	109239	https://doi.org/10.6084/m9.figshare.12410606	MMETSP0661			10.1371/journal.pbio.1001889,10.1093/molbev/msw209	none	transcriptome		MMETSP – be very careful	50445	12040567	30	238.7	2473	Alveolata	Alveolata	Symbiodinium microadriaticum	2951	22809	45.22%	572	329	154	153	1	89	483
EP00414	included		included	included	Alexandrium_minutum	Alexandrium_minutum	CCMP113	Alexandrium minutum	Alexandrium minutum CCMP113		Alexandrium	minutum	Alveolata	Dinoflagellata	Dinophyceae	no	no	Dinoflagellata	Eukaryota;Diaphoretickes;Sar;Alveolata;Myzozoa;'DP clade';Dinoflagellata;Dinophyceae;Gonyaulacales;'core G';'AO clade';Alexandrium;Alexandrium minutum;strain CCMP-113	Eukaryota;Diaphoretickes;HPHTSAR;PTSAR;HTSAR;TSAR;SAR;Halvaria;Alveolata;C_Myzozoa;Myzozoa;DP_clade;Dinoflagellata;EP00414_Alexandrium_minutum	no	39455	https://doi.org/10.6084/m9.figshare.12410606	MMETSP0328			10.1371/journal.pbio.1001889,10.1093/molbev/msw209	none	transcriptome		MMETSP – be very careful	13005	2184492	30	168	969	Alveolata	Alveolata	Symbiodinium microadriaticum	2951	4871	37.45%	572	191	76	71	5	305	267
EP00415	included		included	included	Alexandrium_ostenfeldii	Alexandrium_ostenfeldii	AOSH2	Alexandrium ostenfeldii	Alexandrium ostenfeldii AOSH2		Alexandrium	ostenfeldii	Alveolata	Dinoflagellata	Dinophyceae	no	no	Dinoflagellata	Eukaryota;Diaphoretickes;Sar;Alveolata;Myzozoa;'DP clade';Dinoflagellata;Dinophyceae;Gonyaulacales;'core G';'AO clade';Alexandrium;Alexandrium ostenfeldii;strain AOSH2	Eukaryota;Diaphoretickes;HPHTSAR;PTSAR;HTSAR;TSAR;SAR;Halvaria;Alveolata;C_Myzozoa;Myzozoa;DP_clade;Dinoflagellata;EP00415_Alexandrium_ostenfeldii	no	40986	N/A	OrfPredictor.pep			10.1371/journal.pone.0028012	none	transcriptome			5181	774895	4	149.6	500	Alveolata	Alveolata	Symbiodinium microadriaticum	2951	1343	25.92%	572	121	14	14	0	437	135
EP00416	included		included	included	Gambierdiscus_australes	Gambierdiscus_australes	CAWD149	Gambierdiscus australes	Gambierdiscus australes CAWD149		Gambierdiscus	australes	Alveolata	Dinoflagellata	Dinophyceae	no	no	Dinoflagellata	Eukaryota;Diaphoretickes;Sar;Alveolata;Myzozoa;'DP clade';Dinoflagellata;Dinophyceae;Gonyaulacales;'core G';'FG clade';Gambierdiscus;Gambierdiscus australes;strain CAWD149	Eukaryota;Diaphoretickes;HPHTSAR;PTSAR;HTSAR;TSAR;SAR;Halvaria;Alveolata;C_Myzozoa;Myzozoa;DP_clade;Dinoflagellata;EP00416_Gambierdiscus_australes	no	439317	https://doi.org/10.6084/m9.figshare.12410606	MMETSP0766			10.1371/journal.pbio.1001889,10.1093/molbev/msw209	none	transcriptome		MMETSP – be very careful	48850	12439741	30	254.7	1884	Alveolata	Alveolata	Symbiodinium microadriaticum	2951	16680	34.15%	572	382	122	120	2	68	504
EP00417	not included		included	included	Pyrocystis_lunula	Pyrocystis_lunula	CCCM517	Pyrocystis lunula	Pyrocystis lunula CCCM517		Pyrocystis	lunula	Alveolata	Dinoflagellata	Dinophyceae	no	no	Dinoflagellata	Eukaryota;Diaphoretickes;Sar;Alveolata;Myzozoa;'DP clade';Dinoflagellata;Dinophyceae;Gonyaulacales;'core G';'FP clade';Pyrocystis;Pyrocystis lunula;strain CCCM-517	Eukaryota;Diaphoretickes;HPHTSAR;PTSAR;HTSAR;TSAR;SAR;Halvaria;Alveolata;C_Myzozoa;Myzozoa;DP_clade;Dinoflagellata;EP00417_Pyrocystis_lunula	no	2972	https://doi.org/10.6084/m9.figshare.12410606	MMETSP0229			10.1371/journal.pbio.1001889,10.1093/molbev/msw209	none	transcriptome		MMETSP – be very careful	156	9710	30	62.2	134	Alveolata	Alveolata	LUCA	0	18	11.54%	572	5	0	0	0	567	5
EP00418	included		included	included	Pyrodinium_bahamense	Pyrodinium_bahamense	pbaha01	Pyrodinium bahamense	Pyrodinium bahamense pbaha01		Pyrodinium	bahamense	Alveolata	Dinoflagellata	Dinophyceae	no	no	Dinoflagellata	Eukaryota;Diaphoretickes;Sar;Alveolata;Myzozoa;'DP clade';Dinoflagellata;Dinophyceae;Gonyaulacales;'core G';Pyrodinium;Pyrodinium bahamense;strain pbaha01	Eukaryota;Diaphoretickes;HPHTSAR;PTSAR;HTSAR;TSAR;SAR;Halvaria;Alveolata;C_Myzozoa;Myzozoa;DP_clade;Dinoflagellata;EP00418_Pyrodinium_bahamense	no	73915	https://doi.org/10.6084/m9.figshare.12410606	MMETSP0796			10.1371/journal.pbio.1001889,10.1093/molbev/msw209	none	transcriptome		MMETSP – be very careful	100295	32116480	30	320.2	4081	Alveolata	Alveolata	Symbiodinium microadriaticum	2951	47549	47.41%	572	303	210	208	2	59	513
EP00419	included		included	included	Tripos_fusus	Tripos_fusus	PA161109	Tripos fusus	Tripos fusus PA161109	Neoceratium fusus	Tripos	fusus	Alveolata	Dinoflagellata	Dinophyceae	no	no	Dinoflagellata	Eukaryota;Diaphoretickes;Sar;Alveolata;Myzozoa;'DP clade';Dinoflagellata;Dinophyceae;Gonyaulacales;Ceratiaceae;Tripos;Tripos fusus;strain PA161109	Eukaryota;Diaphoretickes;HPHTSAR;PTSAR;HTSAR;TSAR;SAR;Halvaria;Alveolata;C_Myzozoa;Myzozoa;DP_clade;Dinoflagellata;EP00419_Tripos_fusus	no	2916	https://doi.org/10.6084/m9.figshare.12410606	MMETSP1074,MMETSP1075			10.1371/journal.pbio.1001889,10.1093/molbev/msw209	CD-HIT	transcriptome		MMETSP – be very careful	91220	26371787	30	289.1	4101	Alveolata	Alveolata	Symbiodinium microadriaticum	2951	29213	32.02%	572	351	167	164	3	54	518
EP00420	included		included	included	Gonyaulax_spinifera	Gonyaulax_spinifera	CCMP409	Gonyaulax spinifera	Gonyaulax spinifera CCMP409		Gonyaulax	spinifera	Alveolata	Dinoflagellata	Dinophyceae	no	no	Dinoflagellata	Eukaryota;Diaphoretickes;Sar;Alveolata;Myzozoa;'DP clade';Dinoflagellata;Dinophyceae;Gonyaulacales;Gonyaulax;Gonyaulax spinifera;strain CCMP-409	Eukaryota;Diaphoretickes;HPHTSAR;PTSAR;HTSAR;TSAR;SAR;Halvaria;Alveolata;C_Myzozoa;Myzozoa;DP_clade;Dinoflagellata;EP00420_Gonyaulax_spinifera	no	66791	https://doi.org/10.6084/m9.figshare.12410606	MMETSP1439			10.1371/journal.pbio.1001889,10.1093/molbev/msw209	none	transcriptome		MMETSP – be very careful	39793	8367059	30	210.3	6584	Alveolata	Alveolata	Symbiodinium microadriaticum	2951	14359	36.08%	572	310	174	172	2	88	484
EP00421	included		included	included	Protoceratium_reticulatum	Protoceratium_reticulatum	CCMP1889	Protoceratium reticulatum	Protoceratium reticulatum CCCM535=CCMP1889		Protoceratium	reticulatum	Alveolata	Dinoflagellata	Dinophyceae	no	no	Dinoflagellata	Eukaryota;Diaphoretickes;Sar;Alveolata;Myzozoa;'DP clade';Dinoflagellata;Dinophyceae;Gonyaulacales;Protoceratiaceae;Protoceratium;Protoceratium reticulatum;strain CCMP-1889	Eukaryota;Diaphoretickes;HPHTSAR;PTSAR;HTSAR;TSAR;SAR;Halvaria;Alveolata;C_Myzozoa;Myzozoa;DP_clade;Dinoflagellata;EP00421_Protoceratium_reticulatum	no	133427	https://doi.org/10.6084/m9.figshare.12410606	MMETSP0228			10.1371/journal.pbio.1001889,10.1093/molbev/msw209	none	transcriptome		MMETSP – be very careful	75917	22215840	30	292.6	3058	Alveolata	Alveolata	Symbiodinium microadriaticum	2951	37177	48.97%	572	281	223	221	2	68	504
EP00422	not included		included	included	Gyrodinium_dominans	Gyrodinium_dominans	SPMC 103	Gyrodinium dominans	Gyrodinium dominans SPMC 103		Gyrodinium	dominans	Alveolata	Dinoflagellata	Dinophyceae	no	no	Dinoflagellata	Eukaryota;Diaphoretickes;Sar;Alveolata;Myzozoa;'DP clade';Dinoflagellata;Dinophyceae;Gyrodinium;Gyrodinium dominans;strain SPMC-103	Eukaryota;Diaphoretickes;HPHTSAR;PTSAR;HTSAR;TSAR;SAR;Halvaria;Alveolata;C_Myzozoa;Myzozoa;DP_clade;Dinoflagellata;EP00422_Gyrodinium_dominans	no	285985	https://doi.org/10.6084/m9.figshare.12410606	MMETSP1148			10.1371/journal.pbio.1001889,10.1093/molbev/msw209	none	transcriptome		MMETSP – be very careful	65	4232	30	65.1	143	Alveolata	Alveolata	LUCA	0	18	27.69%	572	9	0	0	0	563	9
EP00423	not included	EP00972	included	not included	Heterocapsa_arctica	Heterocapsa_arctica	CCMP445	Heterocapsa arctica	Heterocapsa arctica CCMP445		Heterocapsa	arctica	Alveolata	Dinoflagellata	Dinophyceae	no	no		Eukaryota;Diaphoretickes;Sar;Alveolata;Myzozoa;'DP clade';Dinoflagellata;Dinophyceae;Heterocapsa;Heterocapsa arctica;strain CCMP-445	#N/A	no	192219	https://doi.org/10.6084/m9.figshare.12410606	MMETSP1441			10.1371/journal.pbio.1001889,10.1093/molbev/msw209	none	transcriptome		MMETSP – be very careful
EP00424	included		included	included	Heterocapsa_rotundata	Heterocapsa_rotundata	SCCAP K-0483	Heterocapsa rotundata	Heterocapsa rotundata SCCAP K-0483		Heterocapsa	rotundata	Alveolata	Dinoflagellata	Dinophyceae	no	no	Dinoflagellata	Eukaryota;Diaphoretickes;Sar;Alveolata;Myzozoa;'DP clade';Dinoflagellata;Dinophyceae;Heterocapsa;Heterocapsa rotundata;strain SCCAP-K-0483	Eukaryota;Diaphoretickes;HPHTSAR;PTSAR;HTSAR;TSAR;SAR;Halvaria;Alveolata;C_Myzozoa;Myzozoa;DP_clade;Dinoflagellata;EP00424_Heterocapsa_rotundata	no	89963	https://doi.org/10.6084/m9.figshare.12410606	MMETSP0503			10.1371/journal.pbio.1001889,10.1093/molbev/msw209	none	transcriptome		MMETSP – be very careful	7151	1173137	30	164.1	1516	Alveolata	Alveolata	Alveolata	33630	2933	41.02%	572	91	6	6	0	475	97
EP00425	included		included	included	Heterocapsa_triquetra	Heterocapsa_triquetra	CCMP448	Heterocapsa triquetra	Heterocapsa triquetra CCMP408	Heterocapsa triquestra	Heterocapsa	triquetra	Alveolata	Dinoflagellata	Dinophyceae	no	no	Dinoflagellata	Eukaryota;Diaphoretickes;Sar;Alveolata;Myzozoa;'DP clade';Dinoflagellata;Dinophyceae;Heterocapsa;Heterocapsa triquetra;strain CCMP-448	Eukaryota;Diaphoretickes;HPHTSAR;PTSAR;HTSAR;TSAR;SAR;Halvaria;Alveolata;C_Myzozoa;Myzozoa;DP_clade;Dinoflagellata;EP00425_Heterocapsa_triquetra	no	66468	https://doi.org/10.6084/m9.figshare.12410606	MMETSP0448			10.1371/journal.pbio.1001889,10.1093/molbev/msw209	none	transcriptome		MMETSP – be very careful	47668	10932532	30	229.3	4682	Alveolata	Alveolata	Symbiodinium microadriaticum	2951	17955	37.67%	572	300	72	71	1	200	372
EP00426	not included	EP00973	included	not included	Karenia_brevis	Karenia_brevis	CCMP2229	Karenia brevis	Karenia brevis CCMP2229		Karenia	brevis	Alveolata	Dinoflagellata	Dinophyceae	no	no		Eukaryota;Diaphoretickes;Sar;Alveolata;Myzozoa;'DP clade';Dinoflagellata;Dinophyceae;Kareniaceae;'BK clade';Karenia;Karenia brevis;strain CCMP-2229	#N/A	no	156230	https://doi.org/10.6084/m9.figshare.12410606	MMETSP0027,MMETSP0029,MMETSP0030,MMETSP0031			10.1371/journal.pbio.1001889,10.1093/molbev/msw209	CD-HIT	transcriptome		MMETSP – be very careful
EP00427	included		included	included	Karlodinium_veneficum	Karlodinium_veneficum	CCMP2283	Karlodinium veneficum	Karlodinium veneficum CCMP2283	Karlodinium micrum	Karlodinium	veneficum	Alveolata	Dinoflagellata	Dinophyceae	no	no	Dinoflagellata	Eukaryota;Diaphoretickes;Sar;Alveolata;Myzozoa;'DP clade';Dinoflagellata;Dinophyceae;Kareniaceae;'KT clade';Karlodinium;Karlodinium veneficum;strain CCMP-2283	Eukaryota;Diaphoretickes;HPHTSAR;PTSAR;HTSAR;TSAR;SAR;Halvaria;Alveolata;C_Myzozoa;Myzozoa;DP_clade;Dinoflagellata;EP00427_Karlodinium_veneficum	no	407301	https://doi.org/10.6084/m9.figshare.12410606	MMETSP1015,MMETSP1016,MMETSP1017			10.1371/journal.pbio.1001889,10.1093/molbev/msw209	CD-HIT	transcriptome		MMETSP – be very careful	68440	25096378	30	366.7	4161	Alveolata	Alveolata	Symbiodinium microadriaticum	2951	24353	35.58%	572	330	188	187	1	54	518
EP00428	included		included	included	Durinskia_dybowskii	Durinskia_dybowskii	CSIRO CS-38	Durinskia baltica	Durinskia dybowskii		Durinskia	dybowskii	Alveolata	Dinoflagellata	Dinophyceae	no	no	Dinoflagellata	Eukaryota;Diaphoretickes;Sar;Alveolata;Myzozoa;'DP clade';Dinoflagellata;Dinophyceae;Kryptoperidiniaceae;Durinskia;Durinskia dybowskii;strain CSIRO-CS-38	Eukaryota;Diaphoretickes;HPHTSAR;PTSAR;HTSAR;TSAR;SAR;Halvaria;Alveolata;C_Myzozoa;Myzozoa;DP_clade;Dinoflagellata;EP00428_Durinskia_dybowskii	no	400756	https://doi.org/10.6084/m9.figshare.12410606	MMETSP0116,MMETSP0117			10.1371/journal.pbio.1001889,10.1093/molbev/msw209	CD-HIT	transcriptome		MMETSP – be very careful	87952	27108592	30	308.2	4550	Alveolata	Alveolata	Symbiodinium microadriaticum	2951	1327	1.51%	572	231	305	302	3	36	536
EP00429	included		included	included	Kryptoperidinium_foliaceum	Kryptoperidinium_foliaceum	CCMP1326	Kryptoperidinium foliaceum	Kryptoperidinium foliaceum CCMP1326		Kryptoperidinium	foliaceum	Alveolata	Dinoflagellata	Dinophyceae	no	no	Dinoflagellata	Eukaryota;Diaphoretickes;Sar;Alveolata;Myzozoa;'DP clade';Dinoflagellata;Dinophyceae;Kryptoperidiniaceae;Kryptoperidinium;Kryptoperidinium foliaceum;strain CCMP-1326	Eukaryota;Diaphoretickes;HPHTSAR;PTSAR;HTSAR;TSAR;SAR;Halvaria;Alveolata;C_Myzozoa;Myzozoa;DP_clade;Dinoflagellata;EP00429_Kryptoperidinium_foliaceum	no	160619	https://doi.org/10.6084/m9.figshare.12410606	MMETSP0120,MMETSP0121			10.1371/journal.pbio.1001889,10.1093/molbev/msw209	CD-HIT	transcriptome		MMETSP – be very careful	139389	42129195	30	302.2	4632	Alveolata	Alveolata	Symbiodinium microadriaticum	2951	1914	1.37%	572	174	356	350	6	42	530
EP00430	not included		included	included	Lessardia_elongata	Lessardia_elongata	SPMC 104	Lessardia elongata	Lessardia elongata SPMC 104		Lessardia	elongata	Alveolata	Dinoflagellata	Dinophyceae	no	no	Dinoflagellata	Eukaryota;Diaphoretickes;Sar;Alveolata;Myzozoa;'DP clade';Dinoflagellata;Dinophyceae;Podolampadaceae;Lessardia;Lessardia elongata;strain SPMC-104	Eukaryota;Diaphoretickes;HPHTSAR;PTSAR;HTSAR;TSAR;SAR;Halvaria;Alveolata;C_Myzozoa;Myzozoa;DP_clade;Dinoflagellata;EP00430_Lessardia_elongata	no	210733	https://doi.org/10.6084/m9.figshare.12410606	MMETSP1147			10.1371/journal.pbio.1001889,10.1093/molbev/msw209	none	transcriptome		MMETSP – be very careful	281	18183	30	64.7	140	Alveolata	Alveolata	Eukaryota	2759	114	40.57%	572	19	7	4	3	546	26
EP00431	not included	EP00975	included	not included	Prorocentrum_lima	Prorocentrum_lima	CCMP684	Prorocentrum lima	Prorocentrum lima CCMP684		Prorocentrum	lima	Alveolata	Dinoflagellata	Dinophyceae	no	no		Eukaryota;Diaphoretickes;Sar;Alveolata;Myzozoa;'DP clade';Dinoflagellata;Dinophyceae;Prorocentraceae;'Plima clade';Prorocentrum lima;strain CCMP-684	#N/A	no	39448	https://doi.org/10.6084/m9.figshare.12410606	MMETSP0252			10.1371/journal.pbio.1001889,10.1093/molbev/msw209	none	transcriptome		MMETSP – be very careful
EP00432	not included	EP00976	included	not included	Prorocentrum_cordatum	Prorocentrum_cordatum	CCMP1329	Prorocentrum cordatum	Prorocentrum cordatum CCMP1329	Prorocentrum minimum	Prorocentrum	cordatum	Alveolata	Dinoflagellata	Dinophyceae	no	no		Eukaryota;Diaphoretickes;Sar;Alveolata;Myzozoa;'DP clade';Dinoflagellata;Dinophyceae;Prorocentraceae;'Pmicans clade';Prorocentrum cordatum;strain CCMP-1329	#N/A	no	2364126	https://doi.org/10.6084/m9.figshare.12410606	MMETSP0053,MMETSP0055,MMETSP0056,MMETSP0057			10.1371/journal.pbio.1001889,10.1093/molbev/msw209	CD-HIT	transcriptome		MMETSP – be very careful
EP00433	not included		included	included	Prorocentrum_micans	Prorocentrum_micans	CCCM845	Prorocentrum micans	Prorocentrum micans CCCM845		Prorocentrum	micans	Alveolata	Dinoflagellata	Dinophyceae	no	no	Dinoflagellata	Eukaryota;Diaphoretickes;Sar;Alveolata;Myzozoa;'DP clade';Dinoflagellata;Dinophyceae;Prorocentraceae;'Pmicans clade';Prorocentrum micans;strain CCCM-845	Eukaryota;Diaphoretickes;HPHTSAR;PTSAR;HTSAR;TSAR;SAR;Halvaria;Alveolata;C_Myzozoa;Myzozoa;DP_clade;Dinoflagellata;EP00433_Prorocentrum_micans	no	2945	https://doi.org/10.6084/m9.figshare.12410606	MMETSP0251			10.1371/journal.pbio.1001889,10.1093/molbev/msw209	none	transcriptome		MMETSP – be very careful	590	38919	30	66	194	Alveolata	Alveolata	LUCA	0	130	22.03%	572	28	0	0	0	544	28
EP00434	included		included	included	Breviolum_minutum	Breviolum_minutum	Mf1.05b.01	Breviolum minutum	Breviolum minutum Mf1.05b.01	Symbiodinium minutum	Breviolum	minutum	Alveolata	Dinoflagellata	Dinophyceae	no	no	Dinoflagellata	Eukaryota;Diaphoretickes;Sar;Alveolata;Myzozoa;'DP clade';Dinoflagellata;Dinophyceae;Suessiales;Suessiaceae;'symbiodiniids';Breviolum;Breviolum minutum;strain Mf1.05b.01	Eukaryota;Diaphoretickes;HPHTSAR;PTSAR;HTSAR;TSAR;SAR;Halvaria;Alveolata;C_Myzozoa;Myzozoa;DP_clade;Dinoflagellata;EP00434_Breviolum_minutum	no	2499525	https://marinegenomics.oist.jp/symb/download/symbB.v1.2.augustus.prot.fa.gz	symbB.v1.2			10.1016/j.cub.2013.05.062	none	genome			47014	26735167	2	568.7	10601	Alveolata	Alveolata	Symbiodinium microadriaticum	2951	18663	39.70%	572	359	154	148	6	59	513
EP00435	included		included	included	Cladocopium_sp_Y103	Cladocopium_sp_Y103	Y103	Cladocopium sp. Y103	Cladocopium sp. Y103 Y103	Symbiodinium sp.	Cladocopium	N/A	Alveolata	Dinoflagellata	Dinophyceae	no	no	Dinoflagellata	Eukaryota;Diaphoretickes;Sar;Alveolata;Myzozoa;'DP clade';Dinoflagellata;Dinophyceae;Suessiales;Suessiaceae;'symbiodiniids';Cladocopium;strain Y103	Eukaryota;Diaphoretickes;HPHTSAR;PTSAR;HTSAR;TSAR;SAR;Halvaria;Alveolata;C_Myzozoa;Myzozoa;DP_clade;Dinoflagellata;EP00435_Cladocopium_sp_Y103	no		https://marinegenomics.oist.jp/symb/download/symC_aug_40.aa.gz	symbC.v1.0			10.1186/s12864-018-4857-9	none	genome			79161	41515148	2	524.4	7612	Alveolata	Symbiodinium microadriaticum	Symbiodinium microadriaticum	2951	19041	24.05%	572	333	137	136	1	102	470
EP00437	included		included	included	Effrenium_voratum	Effrenium_voratum	CCMP421	Effrenium voratum	Effrenium voratum CCMP421	Symbiodinium sp.	Effrenium	voratum	Alveolata	Dinoflagellata	Dinophyceae	no	no	Dinoflagellata	Eukaryota;Diaphoretickes;Sar;Alveolata;Myzozoa;'DP clade';Dinoflagellata;Dinophyceae;Suessiales;Suessiaceae;'symbiodiniids';Effrenium;Effrenium voratum;strain CCMP-421	Eukaryota;Diaphoretickes;HPHTSAR;PTSAR;HTSAR;TSAR;SAR;Halvaria;Alveolata;C_Myzozoa;Myzozoa;DP_clade;Dinoflagellata;EP00437_Effrenium_voratum	no	2562239	https://doi.org/10.6084/m9.figshare.12410606	MMETSP1110			10.1371/journal.pbio.1001889,10.1093/molbev/msw209	none	transcriptome		MMETSP – be very careful	72806	28888596	30	396.8	9313	Alveolata	Alveolata	Symbiodinium microadriaticum	2951	32733	44.96%	572	200	314	296	18	58	514
EP00438	included		included	included	Fugacium_kawagutii	Fugacium_kawagutii	CCMP2468	Fugacium kawagutii	Fugacium kawagutii CCMP2468	Symbiodinium kawagutii	Fugacium	kawagutii	Alveolata	Dinoflagellata	Dinophyceae	no	no	Dinoflagellata	Eukaryota;Diaphoretickes;Sar;Alveolata;Myzozoa;'DP clade';Dinoflagellata;Dinophyceae;Suessiales;Suessiaceae;'symbiodiniids';Fugacium;Fugacium kawagutii;strain CCMP-2468	Eukaryota;Diaphoretickes;HPHTSAR;PTSAR;HTSAR;TSAR;SAR;Halvaria;Alveolata;C_Myzozoa;Myzozoa;DP_clade;Dinoflagellata;EP00438_Fugacium_kawagutii	no	2697096	http://web.malab.cn/symka_new/data/Symbiodinium_kawagutii.0819.final.gene.zip	0819.final			10.1126/science.aad0408	none	genome			36850	12755983	37	346.2	6022	Alveolata	Alveolata	Symbiodinium microadriaticum	2951	1970	5.35%	572	316	118	115	3	138	434
EP00439	included		included	included	Symbiodinium_sp_Y106	Symbiodinium_sp_Y106	Y106	Symbiodinium sp. Y106	Symbiodinium sp. Y106 Y106		Symbiodinium	N/A	Alveolata	Dinoflagellata	Dinophyceae	yes	yes	Dinoflagellata	Eukaryota;Diaphoretickes;Sar;Alveolata;Myzozoa;'DP clade';Dinoflagellata;Dinophyceae;Suessiales;Suessiaceae;'symbiodiniids';Symbiodinium;strain Y106	Eukaryota;Diaphoretickes;HPHTSAR;PTSAR;HTSAR;TSAR;SAR;Halvaria;Alveolata;C_Myzozoa;Myzozoa;DP_clade;Dinoflagellata;EP00439_Symbiodinium_sp_Y106	no		https://marinegenomics.oist.jp/symb/download/syma_aug_37.aa.gz	symbA.v1.0			10.1186/s12864-018-4857-9	none	genome			90078	48234533	3	535.5	7044	Alveolata	Symbiodinium microadriaticum	Symbiodinium microadriaticum	2951	22961	25.49%	572	304	196	181	15	72	500
EP00440	included		included	included	Ansanella_granifera	Ansanella_granifera	AGSW10	Ansanella granifera	Ansanella granifera AGSW10		Ansanella	granifera	Alveolata	Dinoflagellata	Dinophyceae	no	no	Dinoflagellata	Eukaryota;Diaphoretickes;Sar;Alveolata;Myzozoa;'DP clade';Dinoflagellata;Dinophyceae;Suessiales;Suessiaceae;Ansanella;Ansanella granifera;strain AGSW10	Eukaryota;Diaphoretickes;HPHTSAR;PTSAR;HTSAR;TSAR;SAR;Halvaria;Alveolata;C_Myzozoa;Myzozoa;DP_clade;Dinoflagellata;EP00440_Ansanella_granifera	no	1872691	ftp://ftp.ncbi.nlm.nih.gov/sra/wgs_aux/GF/BE/GFBE01/GFBE01.1.fsa_nt.gz	GFBE01000000			10.1016/j.margen.2017.01.003	translate mRNA	transcriptome			77084	19969643	99	259.1	3990	Alveolata	Alveolata	Symbiodinium microadriaticum	2951	32011	41.53%	572	279	240	230	10	53	519
EP00441	included		included	included	Pelagodinium_beii	Pelagodinium_beii	RCC1491	Pelagodinium beii	Pelagodinium beii RCC1491		Pelagodinium	beii	Alveolata	Dinoflagellata	Dinophyceae	no	no	Dinoflagellata	Eukaryota;Diaphoretickes;Sar;Alveolata;Myzozoa;'DP clade';Dinoflagellata;Dinophyceae;Suessiales;Suessiaceae;Pelagodinium;Pelagodinium beii;strain RCC-1491	Eukaryota;Diaphoretickes;HPHTSAR;PTSAR;HTSAR;TSAR;SAR;Halvaria;Alveolata;C_Myzozoa;Myzozoa;DP_clade;Dinoflagellata;EP00441_Pelagodinium_beii	no	43686	https://doi.org/10.6084/m9.figshare.12410606	MMETSP1338			10.1371/journal.pbio.1001889,10.1093/molbev/msw209	none	transcriptome		MMETSP – be very careful	48012	15557937	30	324	5047	Alveolata	Alveolata	Symbiodinium microadriaticum	2951	19308	40.21%	572	336	170	164	6	66	506
EP00442	included		included	included	Polarella_glacialis	Polarella_glacialis	CCMP1383	Polarella glacialis	Polarella glacialis CCMP1383		Polarella	glacialis	Alveolata	Dinoflagellata	Dinophyceae	no	no	Dinoflagellata	Eukaryota;Diaphoretickes;Sar;Alveolata;Myzozoa;'DP clade';Dinoflagellata;Dinophyceae;Suessiales;Suessiaceae;Polarella;Polarella glacialis;strain CCMP-1383	Eukaryota;Diaphoretickes;HPHTSAR;PTSAR;HTSAR;TSAR;SAR;Halvaria;Alveolata;C_Myzozoa;Myzozoa;DP_clade;Dinoflagellata;EP00442_Polarella_glacialis	no	89957	https://doi.org/10.6084/m9.figshare.12410606	MMETSP0227			10.1371/journal.pbio.1001889,10.1093/molbev/msw209	none	transcriptome		MMETSP – be very careful	59734	19292714	30	323	5037	Alveolata	Alveolata	Symbiodinium microadriaticum	2951	30348	50.81%	572	267	248	246	2	57	515
EP00443	included		included	included	Scrippsiella_acuminata	Scrippsiella_acuminata	CCMP3099	Scrippsiella trochoidea	Scrippsiella acuminata		Scrippsiella	acuminata	Alveolata	Dinoflagellata	Dinophyceae	no	no	Dinoflagellata	Eukaryota;Diaphoretickes;Sar;Alveolata;Myzozoa;'DP clade';Dinoflagellata;Dinophyceae;Thoracosphaerales;'scrippsiellids';Scrippsiella;Scrippsiella acuminata;strain CCMP-3099	Eukaryota;Diaphoretickes;HPHTSAR;PTSAR;HTSAR;TSAR;SAR;Halvaria;Alveolata;C_Myzozoa;Myzozoa;DP_clade;Dinoflagellata;EP00443_Scrippsiella_acuminata	no	71861	https://doi.org/10.6084/m9.figshare.12410606	MMETSP0270,MMETSP0271,MMETSP0272			10.1371/journal.pbio.1001889,10.1093/molbev/msw209	CD-HIT	transcriptome		MMETSP – be very careful	134652	43776224	30	325.1	6265	Alveolata	Alveolata	Symbiodinium microadriaticum	2951	57490	42.70%	572	289	222	220	2	61	511
EP00444	included		included	included	Apocalathium_aciculiferum	Apocalathium_aciculiferum	PAER-2	Apocalathium aciculiferum	Apocalathium aciculiferum PAER-2	Peridinium aciculiferum	Apocalathium	aciculiferum	Alveolata	Dinoflagellata	Dinophyceae	no	no	Dinoflagellata	Eukaryota;Diaphoretickes;Sar;Alveolata;Myzozoa;'DP clade';Dinoflagellata;Dinophyceae;Thoracosphaerales;Apocalathium;Apocalathium aciculiferum;strain PAER-2	Eukaryota;Diaphoretickes;HPHTSAR;PTSAR;HTSAR;TSAR;SAR;Halvaria;Alveolata;C_Myzozoa;Myzozoa;DP_clade;Dinoflagellata;EP00444_Apocalathium_aciculiferum	no	268820	https://doi.org/10.6084/m9.figshare.12410606	MMETSP0370,MMETSP0371			10.1371/journal.pbio.1001889,10.1093/molbev/msw209	CD-HIT	transcriptome		MMETSP – be very careful	73533	18390361	30	250.1	2514	Alveolata	Alveolata	Symbiodinium microadriaticum	2951	30756	41.83%	572	320	194	193	1	58	514
EP00445	included		included	included	Apocalathium_hangoei	Apocalathium_hangoei	SHTV-5	Apocalathium hangoei	Apocalathium hangoei SHTV-5	Scrippsiella hangoei	Apocalathium	hangoei	Alveolata	Dinoflagellata	Dinophyceae	no	no	Dinoflagellata	Eukaryota;Diaphoretickes;Sar;Alveolata;Myzozoa;'DP clade';Dinoflagellata;Dinophyceae;Thoracosphaerales;Apocalathium;Apocalathium hangoei;strain SHTV-5	Eukaryota;Diaphoretickes;HPHTSAR;PTSAR;HTSAR;TSAR;SAR;Halvaria;Alveolata;C_Myzozoa;Myzozoa;DP_clade;Dinoflagellata;EP00445_Apocalathium_hangoei	no		https://doi.org/10.6084/m9.figshare.12410606	MMETSP0359,MMETSP0360,MMETSP0361			10.1371/journal.pbio.1001889,10.1093/molbev/msw209	CD-HIT	transcriptome		MMETSP – be very careful	95257	30234896	30	317.4	5568	Alveolata	Symbiodinium microadriaticum	Symbiodinium microadriaticum	2951	40994	43.04%	572	310	124	123	1	138	434
EP00446	included		included	included	Apocalathium_sp_SHHI-4	Apocalathium_sp_SHHI-4	SHHI-4	Apocalathium sp. SHHI-4	Apocalathium sp. SHHI-4 SHHI-4	Thoracosphaeraceae sp. SHHI-4	Apocalathium	N/A	Alveolata	Dinoflagellata	Dinophyceae	no	no	Dinoflagellata	Eukaryota;Diaphoretickes;Sar;Alveolata;Myzozoa;'DP clade';Dinoflagellata;Dinophyceae;Thoracosphaerales;Apocalathium;strain SHHI-4	Eukaryota;Diaphoretickes;HPHTSAR;PTSAR;HTSAR;TSAR;SAR;Halvaria;Alveolata;C_Myzozoa;Myzozoa;DP_clade;Dinoflagellata;EP00446_Apocalathium_sp_SHHI-4	no		https://doi.org/10.6084/m9.figshare.12410606	MMETSP0367,MMETSP0368,MMETSP0369			10.1371/journal.pbio.1001889,10.1093/molbev/msw209	CD-HIT	transcriptome		MMETSP – be very careful	95092	28607827	30	300.8	2570	Alveolata	Symbiodinium microadriaticum	Symbiodinium microadriaticum	2951	44261	46.55%	572	300	217	217	0	55	517
EP00447	not included		included	included	Thoracosphaera_heimii	Thoracosphaera_heimii	CCMP 1069	Thoracosphaera heimii	Thoracosphaera heimii CCCM670=CCMP 1069		Thoracosphaera	heimii	Alveolata	Dinoflagellata	Dinophyceae	no	no	Dinoflagellata	Eukaryota;Diaphoretickes;Sar;Alveolata;Myzozoa;'DP clade';Dinoflagellata;Dinophyceae;Thoracosphaerales;Thoracosphaera;Thoracosphaera heimii;strain CCMP-1069	Eukaryota;Diaphoretickes;HPHTSAR;PTSAR;HTSAR;TSAR;SAR;Halvaria;Alveolata;C_Myzozoa;Myzozoa;DP_clade;Dinoflagellata;EP00447_Thoracosphaera_heimii	no	2923	https://doi.org/10.6084/m9.figshare.12410606	MMETSP0225			10.1371/journal.pbio.1001889,10.1093/molbev/msw209	none	transcriptome		MMETSP – be very careful	88	5352	33	60.8	107	Alveolata	Alveolata	LUCA	0	13	14.77%	572	1	0	0	0	571	1
EP00448	included		included	included	Togula_jolla	Togula_jolla	CCCM725	Togula jolla	Togula jolla CCCM725		Togula	jolla	Alveolata	Dinoflagellata	Dinophyceae	no	no	Dinoflagellata	Eukaryota;Diaphoretickes;Sar;Alveolata;Myzozoa;'DP clade';Dinoflagellata;Dinophyceae;Togula;Togula jolla;strain CCCM-725	Eukaryota;Diaphoretickes;HPHTSAR;PTSAR;HTSAR;TSAR;SAR;Halvaria;Alveolata;C_Myzozoa;Myzozoa;DP_clade;Dinoflagellata;EP00448_Togula_jolla	no	285029	https://doi.org/10.6084/m9.figshare.12410606	MMETSP0224			10.1371/journal.pbio.1001889,10.1093/molbev/msw209	none	transcriptome		MMETSP – be very careful	42744	15388459	30	360	2816	Alveolata	Alveolata	Symbiodinium microadriaticum	2951	20040	46.88%	572	334	175	173	2	63	509
EP00449	included		included	included	Zooxanthella_nutricula	Zooxanthella_nutricula	RCC3387	Zooxanthella nutricula	Zooxanthella nutricula RCC3387	Brandtodinium nutriculum,Brandtodinium nutricula	Zooxanthella	nutricula	Alveolata	Dinoflagellata	Dinophyceae	no	no	Dinoflagellata	Eukaryota;Diaphoretickes;Sar;Alveolata;Myzozoa;'DP clade';Dinoflagellata;Dinophyceae;Zooxanthella;Zooxanthella nutricula;strain RCC-3387	Eukaryota;Diaphoretickes;HPHTSAR;PTSAR;HTSAR;TSAR;SAR;Halvaria;Alveolata;C_Myzozoa;Myzozoa;DP_clade;Dinoflagellata;EP00449_Zooxanthella_nutricula	no	1333877	https://doi.org/10.6084/m9.figshare.12410606	MMETSP1462			10.1371/journal.pbio.1001889,10.1093/molbev/msw209	none	transcriptome		MMETSP – be very careful	66400	15792347	30	237.8	5150	Alveolata	Alveolata	Symbiodinium microadriaticum	2951	26484	39.89%	572	313	186	182	4	73	499
EP00450	included		included	included	Noctiluca_scintillans	Noctiluca_scintillans	N/A	Noctiluca scintillans	Noctiluca scintillans		Noctiluca	scintillans	Alveolata	Dinoflagellata	core-Noctilucales	no	no	Dinoflagellata	Eukaryota;Diaphoretickes;Sar;Alveolata;Myzozoa;'DP clade';Dinoflagellata;'core Noctilucales';Noctiluca;Noctiluca scintillans	Eukaryota;Diaphoretickes;HPHTSAR;PTSAR;HTSAR;TSAR;SAR;Halvaria;Alveolata;C_Myzozoa;Myzozoa;DP_clade;Dinoflagellata;EP00450_Noctiluca_scintillans	no	2966	https://doi.org/10.6084/m9.figshare.12410606	MMETSP0253			10.1371/journal.pbio.1001889,10.1093/molbev/msw209	none	transcriptome		MMETSP – be very careful	40667	13566864	30	333.6	3811	Alveolata	Alveolata	Symbiodinium microadriaticum	2951	14021	34.48%	572	376	135	134	1	61	511
EP00451	included		included	included	Oxyrrhis_marina	Oxyrrhis_marina	N/A	Oxyrrhis marina	Oxyrrhis marina		Oxyrrhis	marina	Alveolata	Dinoflagellata	Oxyrrhis	yes	yes	Dinoflagellata	Eukaryota;Diaphoretickes;Sar;Alveolata;Myzozoa;'DP clade';Dinoflagellata;Oxyrrhis;Oxyrrhis marina	Eukaryota;Diaphoretickes;HPHTSAR;PTSAR;HTSAR;TSAR;SAR;Halvaria;Alveolata;C_Myzozoa;Myzozoa;DP_clade;Dinoflagellata;EP00451_Oxyrrhis_marina	no	2969	https://doi.org/10.6084/m9.figshare.12410606	MMETSP0468,MMETSP0469,MMETSP0470,MMETSP0471			10.1371/journal.pbio.1001889,10.1093/molbev/msw209	CD-HIT	transcriptome		MMETSP – be very careful	55005	15364033	30	279.3	4932	Alveolata	Alveolata	Alveolata	33630	18332	33.33%	572	413	92	91	1	67	505
EP00452	included		not included	included	MALV-II_sp_L67-6	MALV_sp_L67-6	L67-6	MALV sp. L67-6	MALV sp. L67-6 L67-6		N/A	N/A	Alveolata	Dinoflagellata	MALV-II	no	no	Dinoflagellata	Eukaryota;Diaphoretickes;Sar;Alveolata;Myzozoa;'DP clade';Dinoflagellata;'core syndiniales';'MALV-II';strain L67-6	Eukaryota;Diaphoretickes;HPHTSAR;PTSAR;HTSAR;TSAR;SAR;Halvaria;Alveolata;C_Myzozoa;Myzozoa;DP_clade;Dinoflagellata;EP00452_MALV-II_sp_L67-6	yes		https://doi.org/10.5061/dryad.hg56n	L67-6			10.1038/ismej.2017.167	predict genes	single-cell genome			371	132340	33	356.7	3743	Eukaryota	Eukaryota	Eukaryota	2759	227	61.19%	988	33	8	8	0	947	41
EP00453	included		included	included	Perkinsus_chesapeaki	Perkinsus_chesapeaki	ATCC PRA-65	Perkinsus chesapeaki	Perkinsus chesapeaki ATCC PRA-65		Perkinsus	chesapeaki	Alveolata	Perkinsea	Perkinsea	no	no	Perkinsea	Eukaryota;Diaphoretickes;Sar;Alveolata;Myzozoa;'DP clade';Perkinsea;Perkinsidae;Perkinsus;Perkinsus chesapeaki;strain ATCC-PRA-65	Eukaryota;Diaphoretickes;HPHTSAR;PTSAR;HTSAR;TSAR;SAR;Halvaria;Alveolata;C_Myzozoa;Myzozoa;DP_clade;Perkinsea;EP00453_Perkinsus_chesapeaki	no	330153	https://doi.org/10.6084/m9.figshare.12410606	MMETSP0924			10.1371/journal.pbio.1001889,10.1093/molbev/msw209	none	transcriptome		MMETSP – be very careful	4725	317278	30	67.1	243	Alveolata	Alveolata	Perkinsus marinus (strain ATCC 50983 / TXsc)	423536	2072	43.85%	572	172	91	82	9	309	263
EP00454	included		included	included	Perkinsus_marinus	Perkinsus_marinus	ATCC 50983	Perkinsus marinus	Perkinsus marinus ATCC 50983		Perkinsus	marinus	Alveolata	Perkinsea	Perkinsea	yes	yes	Perkinsea	Eukaryota;Diaphoretickes;Sar;Alveolata;Myzozoa;'DP clade';Perkinsea;Perkinsidae;Perkinsus;Perkinsus marinus;strain ATCC-50983	Eukaryota;Diaphoretickes;HPHTSAR;PTSAR;HTSAR;TSAR;SAR;Halvaria;Alveolata;C_Myzozoa;Myzozoa;DP_clade;Perkinsea;EP00454_Perkinsus_marinus	no	31276	ftp://ftp.ncbi.nlm.nih.gov/genomes/all/GCF/000/006/405/GCF_000006405.1_JCVI_PMG_1.0/GCF_000006405.1_JCVI_PMG_1.0_protein.faa.gz	JCVI_PMG_1.0			N/A	none	genome			23654	7592792	15	321	7897	Alveolata	Alveolata	Perkinsus marinus (strain ATCC 50983 / TXsc)	423536	12850	54.32%	572	120	423	164	259	29	543
EP00455	included		included	included	Lapot_gusevi	Lapot_gusevi	Lap-1	Lapot gusevi	Lapot gusevi Lap-1		Lapot	gusevi	Rhizaria	eorhiza	Aquavolonida	yes	yes	Rhizaria	Eukaryota;Diaphoretickes;Sar;Rhizaria;'eorhiza';Aquavolonida;'NC10 C lineage';Lapot;Lapot gusevi;strain Lap-1	Eukaryota;Diaphoretickes;HPHTSAR;PTSAR;HTSAR;TSAR;SAR;Rhizaria;EP00455_Lapot_gusevi	no	2072850	https://trace.ncbi.nlm.nih.gov/Traces/sra/?run=SRR7816692	Transcriptome of Lapot gusevi			10.1016/j.ympev.2018.09.004	assemble mRNA,translate mRNA	transcriptome			57919	14129767	85	244	2152	Sar	Rhizaria	Bodo saltans	75058	33246	57.40%	465	240	197	187	10	28	437
EP00456	included		included	included	Euglypha_rotunda	Euglypha_rotunda	CCAP 1520/1	Euglypha rotunda	Euglypha rotunda CCAP 1520/1		Euglypha	rotunda	Rhizaria	Cercozoa	Euglyphida	no	no	Rhizaria	Eukaryota;Diaphoretickes;Sar;Rhizaria;Cercozoa;'crown cercozoa';Imbricatea;Euglyphida;Euglyphina;Euglyphidae;Euglypha;'Erotunda clade';Euglypha rotunda;strain CCAP-1520/1	Eukaryota;Diaphoretickes;HPHTSAR;PTSAR;HTSAR;TSAR;SAR;Rhizaria;EP00456_Euglypha_rotunda	no	39714	https://trace.ncbi.nlm.nih.gov/Traces/sra/?run=SRR2006120	Transcriptome of Euglypha rotunda CCAP 1520/1			10.1093/molbev/msv340	assemble mRNA,translate mRNA	transcriptome			94307	17552332	85	186.1	3603	Sar	Rhizaria	Eukaryota	2759	21256	22.54%	465	226	182	181	1	57	408
EP00457	included		included	included	Paulinella_chromatophora	Paulinella_chromatophora	CCAC 0185	Paulinella chromatophora	Paulinella chromatophora CCAC 0185		Paulinella	chromatophora	Rhizaria	Cercozoa	Euglyphida	yes	yes	Rhizaria	Eukaryota;Diaphoretickes;Sar;Rhizaria;Cercozoa;'crown cercozoa';Imbricatea;Euglyphida;Paulinellidae;Paulinella;Paulinella chromatophora;strain CCAC-0185	Eukaryota;Diaphoretickes;HPHTSAR;PTSAR;HTSAR;TSAR;SAR;Rhizaria;EP00457_Paulinella_chromatophora	no	39717	https://www.ncbi.nlm.nih.gov/sites/nuccore?term=311736[BioProject]	GEZN01000000			10.1073/pnas.1608016113	translate mRNA	transcriptome			33355	10600665	85	317.8	6815	Sar	Rhizaria	Eukaryota	2759	15151	45.42%	465	355	74	72	2	36	429
EP00458	not included		included	included	Abollifer_prolabens	Abollifer_prolabens	ab1	Abollifer prolabens	Abollifer prolabens		Abollifer	prolabens	Rhizaria	Cercozoa	Marimonadida	no	no	Rhizaria	Eukaryota;Diaphoretickes;Sar;Rhizaria;Cercozoa;'crown cercozoa';Imbricatea;Marimonadida;Abollifer;Abollifer prolabens;strain ab1	Eukaryota;Diaphoretickes;HPHTSAR;PTSAR;HTSAR;TSAR;SAR;Rhizaria;EP00458_Abollifer_prolabens	no	2315904	https://trace.ncbi.nlm.nih.gov/Traces/sra/?run=SRR7816691	Transcriptome of Abollifer prolabens			10.1016/j.ympev.2018.09.004	assemble mRNA,translate mRNA (min length 50)	single-cell transcriptome			20061	2192756	39	109.3	1716	Sar	Rhizaria	Eukaryota	2759	7614	37.95%	465	208	63	61	2	194	271
EP00459	not included		included	included	Aurigamonas_solis	Aurigamonas_solis	AF-21	Aurigamonas solis	Aurigamonas solis AF-21		Aurigamonas	solis	Rhizaria	Cercozoa	Pansomonadida	no	no	Rhizaria	Eukaryota;Diaphoretickes;Sar;Rhizaria;Cercozoa;'crown cercozoa';Pansomonadida;Aurigamonas;Aurigamonas solis;strain AF-21	Eukaryota;Diaphoretickes;HPHTSAR;PTSAR;HTSAR;TSAR;SAR;Rhizaria;EP00459_Aurigamonas_solis	no	350847	https://trace.ncbi.nlm.nih.gov/Traces/sra/?run=SRR7816690	Transcriptome of Aurigamonas solis			10.1016/j.ympev.2018.09.004	assemble mRNA,translate mRNA	transcriptome			17808	4339413	85	243.7	4610	Sar	Rhizaria	Eukaryota	2759	8415	47.25%	465	325	87	70	17	53	412
EP00460	included		included	included	Paracercomonas_marina	Paracercomonas_marina	ATCC 50344	Paracercomonas marina	Paracercomonas marina ATCC 50344		Paracercomonas	marina	Rhizaria	Cercozoa	Paracercomonadida	no	no	Rhizaria	Eukaryota;Diaphoretickes;Sar;Rhizaria;Cercozoa;'crown cercozoa';Paracercomonadida;Paracercomonas;'B1a clade';Paracercomonas marina;strain ATCC-50344	Eukaryota;Diaphoretickes;HPHTSAR;PTSAR;HTSAR;TSAR;SAR;Rhizaria;EP00460_Paracercomonas_marina	no	372086	https://www.ncbi.nlm.nih.gov/nuccore?LinkName=biosample_nuccore&from_uid=166337	Homemade, Regular (lib1_cl)			10.1016/j.cub.2007.07.036	trimseq,translate mRNA (min length 50),CD-HIT	EST			1741	236198	42	135.7	255	Sar	Rhizaria	Eukaryota	2759	664	38.14%	465	103	9	6	3	353	112
EP00461	included		included	included	Guttulinopsis_vulgaris	Guttulinopsis_vulgaris	BF07-8-4	Guttulinopsis vulgaris	Guttulinopsis vulgaris BF07-8-4		Guttulinopsis	vulgaris	Rhizaria	Cercozoa	Sainouroidea	no	no	Rhizaria	Eukaryota;Diaphoretickes;Sar;Rhizaria;Cercozoa;'crown cercozoa';Sainouroidea;Guttulinopsidae;Guttulinopsis;Guttulinopsis vulgaris;strain BF07-8-4	Eukaryota;Diaphoretickes;HPHTSAR;PTSAR;HTSAR;TSAR;SAR;Rhizaria;EP00461_Guttulinopsis_vulgaris	no	1144922	N/A	OrfPredictor.pep			10.1016/j.cub.2012.04.021	none	transcriptome			10899	1410401	1	129.4	1439	Sar	Rhizaria	Eukaryota	2759	3867	35.48%	465	293	29	29	0	143	322
EP00462	included		included	included	Mataza_sp_D1	Mataza_sp_D1	D1	Mataza sp. D1	Mataza sp. D1 D1		Mataza	N/A	Rhizaria	Cercozoa	Matazida	yes	yes	Rhizaria	Eukaryota;Diaphoretickes;Sar;Rhizaria;Cercozoa;'crown cercozoa';Thecofilosea;Matazida;Mataza;strain D1	Eukaryota;Diaphoretickes;HPHTSAR;PTSAR;HTSAR;TSAR;SAR;Rhizaria;EP00462_Mataza_sp_D1	no		https://doi.org/10.6084/m9.figshare.12410606	MMETSP0086,MMETSP0087			10.1371/journal.pbio.1001889,10.1093/molbev/msw209	CD-HIT	transcriptome		MMETSP – be very careful	28402	10739855	30	378.1	5222	Eukaryota	Eukaryota	Eukaryota	2759	13595	47.87%	988	558	322	319	3	108	880
EP00463	included		included	included	Aulacantha_scolymantha	Aulacantha_scolymantha	N/A	Aulacantha scolymantha	Aulacantha scolymantha		Aulacantha	scolymantha	Rhizaria	Cercozoa	Phaeodarea	no	no	Rhizaria	Eukaryota;Diaphoretickes;Sar;Rhizaria;Cercozoa;'crown cercozoa';Thecofilosea;Phaeodarea;'Phaeo clade I';Aulacantha;Aulacantha scolymantha	Eukaryota;Diaphoretickes;HPHTSAR;PTSAR;HTSAR;TSAR;SAR;Rhizaria;EP00463_Aulacantha_scolymantha	no	238793	https://trace.ncbi.nlm.nih.gov/Traces/sra/?run=SRR1734688	Transcriptome or Gene expression			10.3389/fmicb.2015.00098	assemble mRNA,translate mRNA (min length 50)	transcriptome			6863	1045818	42	152.4	3187	Sar	Rhizaria	Eukaryota	2759	2086	30.39%	465	163	16	15	1	286	179
EP00464	not included	EP00954	included	not included	Amorphochlora_amoebiformis	Amorphochlora_amoebiformis	CCMP2058	Amorphochlora amoebiformis	Amorphochlora amoebiformis CCMP2058	Lotharella amoebiformis	Amorphochlora	amoebiformis	Rhizaria	Cercozoa	Chlorarachnea	no	no		Eukaryota;Diaphoretickes;Sar;Rhizaria;Cercozoa;Chlorarachnea;'core chlorarachneans';Chlorarachniophyceae;Amorphochlora;Amorphochlora amoebiformis;strain CCMP-2058	#N/A	no	1561963	https://doi.org/10.6084/m9.figshare.12410606	MMETSP0042			10.1371/journal.pbio.1001889,10.1093/molbev/msw209	none	transcriptome		MMETSP – be very careful
EP00465	included		included	included	Bigelowiella_longifila	Bigelowiella_longifila	CCMP242	Bigelowiella longifila	Bigelowiella longifila CCMP242		Bigelowiella	longifila	Rhizaria	Cercozoa	Chlorarachnea	no	no	Rhizaria	Eukaryota;Diaphoretickes;Sar;Rhizaria;Cercozoa;Chlorarachnea;'core chlorarachneans';Chlorarachniophyceae;Bigelowiella;Bigelowiella longifila;strain CCMP-242	Eukaryota;Diaphoretickes;HPHTSAR;PTSAR;HTSAR;TSAR;SAR;Rhizaria;EP00465_Bigelowiella_longifila	no	552665	https://doi.org/10.6084/m9.figshare.12410606	MMETSP1359			10.1371/journal.pbio.1001889,10.1093/molbev/msw209	none	transcriptome		MMETSP – be very careful	15934	3816632	30	239.5	1727	Sar	Rhizaria	Bigelowiella natans (strain CCMP2755)	753081	8474	53.18%	465	361	70	24	46	34	431
EP00466	included		included	included	Bigelowiella_natans	Bigelowiella_natans	CCMP2755	Bigelowiella natans	Bigelowiella natans CCMP2755		Bigelowiella	natans	Rhizaria	Cercozoa	Chlorarachnea	yes	yes	Rhizaria	Eukaryota;Diaphoretickes;Sar;Rhizaria;Cercozoa;Chlorarachnea;'core chlorarachneans';Chlorarachniophyceae;Bigelowiella;Bigelowiella natans;strain CCMP-2755	Eukaryota;Diaphoretickes;HPHTSAR;PTSAR;HTSAR;TSAR;SAR;Rhizaria;EP00466_Bigelowiella_natans	no	227086	https://genome.jgi.doe.gov/Bigna1/Bigna1.download.html	Bigna1			10.1038/nature11681	none	genome			21708	9586651	49	441.6	19911	Sar	Rhizaria	Bigelowiella natans (strain CCMP2755)	753081	12396	57.10%	465	364	83	23	60	18	447
EP00467	included		included	included	Chlorarachnion_reptans	Chlorarachnion_reptans	CCCM449	Chlorarachnion reptans	Chlorarachnion reptans CCCM449		Chlorarachnion	reptans	Rhizaria	Cercozoa	Chlorarachnea	no	no	Rhizaria	Eukaryota;Diaphoretickes;Sar;Rhizaria;Cercozoa;Chlorarachnea;'core chlorarachneans';Chlorarachniophyceae;Chlorarachnion;Chlorarachnion reptans;strain CCCM-449	Eukaryota;Diaphoretickes;HPHTSAR;PTSAR;HTSAR;TSAR;SAR;Rhizaria;EP00467_Chlorarachnion_reptans	no	29199	https://doi.org/10.6084/m9.figshare.12410606	MMETSP0109			10.1371/journal.pbio.1001889,10.1093/molbev/msw209	none	transcriptome		MMETSP – be very careful	26415	12326089	30	466.6	8754	Sar	Rhizaria	Bigelowiella natans (strain CCMP2755)	753081	14537	55.03%	465	340	104	89	15	21	444
EP00468	included		included	included	Gymnochlora_sp_CCMP2014	Gymnochlora_sp_CCMP2014	CCMP2014	Gymnochlora sp. CCMP2014	Gymnochlora sp. CCMP2014 CCMP2014		Gymnochlora	N/A	Rhizaria	Cercozoa	Chlorarachnea	no	no	Rhizaria	Eukaryota;Diaphoretickes;Sar;Rhizaria;Cercozoa;Chlorarachnea;'core chlorarachneans';Chlorarachniophyceae;Gymnochlora;strain CCMP-2014	Eukaryota;Diaphoretickes;HPHTSAR;PTSAR;HTSAR;TSAR;SAR;Rhizaria;EP00468_Gymnochlora_sp_CCMP2014	no	629695	https://doi.org/10.6084/m9.figshare.12410606	MMETSP0110			10.1371/journal.pbio.1001889,10.1093/molbev/msw209	none	transcriptome		MMETSP – be very careful	15501	7668781	30	494.7	6142	Sar	Rhizaria	Bigelowiella natans (strain CCMP2755)	753081	8518	54.95%	465	370	55	47	8	40	425
EP00469	included		included	included	Lotharella_globosa	Lotharella_globosa	CCCM811	Lotharella globosa	Lotharella globosa CCCM811		Lotharella	globosa	Rhizaria	Cercozoa	Chlorarachnea	no	no	Rhizaria	Eukaryota;Diaphoretickes;Sar;Rhizaria;Cercozoa;Chlorarachnea;'core chlorarachneans';Chlorarachniophyceae;Lotharella;Lotharella globosa;strain CCCM-811	Eukaryota;Diaphoretickes;HPHTSAR;PTSAR;HTSAR;TSAR;SAR;Rhizaria;EP00469_Lotharella_globosa	no	91324	https://doi.org/10.6084/m9.figshare.12410606	MMETSP0111,MMETSP0112			10.1371/journal.pbio.1001889,10.1093/molbev/msw209	CD-HIT	transcriptome		MMETSP – be very careful	19385	7082901	30	365.4	8548	Sar	Rhizaria	Bigelowiella natans (strain CCMP2755)	753081	10193	52.58%	465	385	53	39	14	27	438
EP00470	included		included	included	Lotharella_oceanica	Lotharella_oceanica	CCMP622	Lotharella oceanica	Lotharella oceanica CCMP622		Lotharella	oceanica	Rhizaria	Cercozoa	Chlorarachnea	no	no	Rhizaria	Eukaryota;Diaphoretickes;Sar;Rhizaria;Cercozoa;Chlorarachnea;'core chlorarachneans';Chlorarachniophyceae;Lotharella;Lotharella oceanica;strain CCMP-622	Eukaryota;Diaphoretickes;HPHTSAR;PTSAR;HTSAR;TSAR;SAR;Rhizaria;EP00470_Lotharella_oceanica	no	641309	https://doi.org/10.6084/m9.figshare.12410606	MMETSP0040			10.1371/journal.pbio.1001889,10.1093/molbev/msw209	none	transcriptome		MMETSP – be very careful	17349	4221339	30	243.3	1303	Sar	Rhizaria	Bigelowiella natans (strain CCMP2755)	753081	8113	46.76%	465	379	45	31	14	41	424
EP00471	included		included	included	Norrisiella_sphaerica	Norrisiella_sphaerica	BC52	Norrisiella sphaerica	Norrisiella sphaerica BC52		Norrisiella	sphaerica	Rhizaria	Cercozoa	Chlorarachnea	no	no	Rhizaria	Eukaryota;Diaphoretickes;Sar;Rhizaria;Cercozoa;Chlorarachnea;'core chlorarachneans';Chlorarachniophyceae;Norrisiella;Norrisiella sphaerica;strain BC52	Eukaryota;Diaphoretickes;HPHTSAR;PTSAR;HTSAR;TSAR;SAR;Rhizaria;EP00471_Norrisiella_sphaerica	no	552664	https://doi.org/10.6084/m9.figshare.12410606	MMETSP0113			10.1371/journal.pbio.1001889,10.1093/molbev/msw209	none	transcriptome		MMETSP – be very careful	14531	5555024	30	382.3	10952	Sar	Rhizaria	Bigelowiella natans (strain CCMP2755)	753081	7334	50.47%	465	373	45	29	16	47	418
EP00472	included		included	included	Partenskyella_glossopodia	Partenskyella_glossopodia	RCC365	Partenskyella glossopodia	Partenskyella glossopodia RCC365		Partenskyella	glossopodia	Rhizaria	Cercozoa	Chlorarachnea	no	no	Rhizaria	Eukaryota;Diaphoretickes;Sar;Rhizaria;Cercozoa;Chlorarachnea;'core chlorarachneans';Chlorarachniophyceae;Partenskyella;Partenskyella glossopodia;strain RCC-365	Eukaryota;Diaphoretickes;HPHTSAR;PTSAR;HTSAR;TSAR;SAR;Rhizaria;EP00472_Partenskyella_glossopodia	no	552666	https://doi.org/10.6084/m9.figshare.12410606	MMETSP1318			10.1371/journal.pbio.1001889,10.1093/molbev/msw209	none	transcriptome		MMETSP – be very careful	15012	4930839	30	328.5	4029	Sar	Rhizaria	Bigelowiella natans (strain CCMP2755)	753081	8082	53.84%	465	397	39	26	13	29	436
EP00473	included		included	included	Plasmodiophora_brassicae	Plasmodiophora_brassicae	e3	Plasmodiophora brassicae	Plasmodiophora brassicae e3		Plasmodiophora	brassicae	Rhizaria	Endomyxa	Phytomyxea	yes	yes	Rhizaria	Eukaryota;Diaphoretickes;Sar;Rhizaria;Endomyxa;'phytorhiza';Phytomyxea;'core phytomyxids';Plasmodiophorida;Plasmodiophora;Plasmodiophora brassicae;strain e3	Eukaryota;Diaphoretickes;HPHTSAR;PTSAR;HTSAR;TSAR;SAR;Rhizaria;EP00473_Plasmodiophora_brassicae	no	37360	ftp://ftp.ensemblgenomes.org/pub/protists/release-43/fasta/protists_rhizaria1_collection/plasmodiophora_brassicae/pep/Plasmodiophora_brassicae.pbe3.h15.pep.all.fa.gz	pbe3.h15			10.1038/srep11153	none	genome			9727	4370296	23	449.3	8637	Sar	Plasmodiophora brassicae	Plasmodiophora brassicae	37360	6424	66.04%	465	413	29	6	23	23	442
EP00474	included		included	included	Spongospora_subterranea	Spongospora_subterranea	N/A	Spongospora subterranea	Spongospora subterranea		Spongospora	subterranea	Rhizaria	Endomyxa	Phytomyxea	no	no	Rhizaria	Eukaryota;Diaphoretickes;Sar;Rhizaria;Endomyxa;'phytorhiza';Phytomyxea;'core phytomyxids';Plasmodiophorida;Spongospora subterranea	Eukaryota;Diaphoretickes;HPHTSAR;PTSAR;HTSAR;TSAR;SAR;Rhizaria;EP00474_Spongospora_subterranea	no	70186	ftp://ftp.ncbi.nlm.nih.gov/sra/wgs_aux/HA/CM/HACM01/HACM01P.1.fsa_aa.gz	HACM01000000			10.1038/srep11153	none	transcriptome			12716	3715058	99	292.2	4072	Sar	Rhizaria	Plasmodiophora brassicae	37360	862	6.78%	465	270	39	31	8	156	309
EP00475	included		included	included	Leptophrys_vorax	Leptophrys_vorax	CCAC 3422B	Leptophrys vorax	Leptophrys vorax CCAC 3422B		Leptophrys	vorax	Rhizaria	Endomyxa	Vampyrellida	yes	yes	Rhizaria	Eukaryota;Diaphoretickes;Sar;Rhizaria;Endomyxa;'phytorhiza';Vampyrellida;'Vamp clade A';Leptophryidae;Leptophrys;Leptophrys vorax;strain CCAC-3422B	Eukaryota;Diaphoretickes;HPHTSAR;PTSAR;HTSAR;TSAR;SAR;Rhizaria;EP00475_Leptophrys_vorax	no	1108494	https://trace.ncbi.nlm.nih.gov/Traces/sra/?run=SRR2003407	Transcriptome of Leptophrys_vorax			10.1093/molbev/msv340	assemble mRNA,translate mRNA	transcriptome			46483	14482030	85	311.6	2292	Sar	Rhizaria	Streptophyta	35493	18202	39.16%	465	309	125	105	20	31	434
EP00476	not included		included	included	Minchinia_chitonis	Minchinia_chitonis	N/A	Minchinia chitonis	Minchinia chitonis		Minchinia	chitonis	Rhizaria	Endomyxa	Ascetosporea	no	no	Rhizaria	Eukaryota;Diaphoretickes;Sar;Rhizaria;Endomyxa;'zoorhiza';Ascetosporea;Haplosporida;'crown haplosporids';Minchinia;Minchinia chitonis	Eukaryota;Diaphoretickes;HPHTSAR;PTSAR;HTSAR;TSAR;SAR;Rhizaria;EP00476_Minchinia_chitonis	no	262233	https://doi.org/10.6084/m9.figshare.12410606	MMETSP0186			10.1371/journal.pbio.1001889,10.1093/molbev/msw209	none	transcriptome		MMETSP – be very careful	69	5332	35	77.3	347	Sar	Rhizaria	LUCA	0	24	34.78%	465	16	0	0	0	449	16
EP00477	included		included	included	Mikrocytos_mackini	Mikrocytos_mackini	N/A	Mikrocytos mackini	Mikrocytos mackini		Mikrocytos	mackini	Rhizaria	Endomyxa	Ascetosporea	no	no	Rhizaria	Eukaryota;Diaphoretickes;Sar;Rhizaria;Endomyxa;'zoorhiza';Ascetosporea;Mikrocytida;Mikrocytos;Mikrocytos mackini	Eukaryota;Diaphoretickes;HPHTSAR;PTSAR;HTSAR;TSAR;SAR;Rhizaria;EP00477_Mikrocytos_mackini	no	195010	ftp://ftp.ncbi.nlm.nih.gov/sra/wgs_aux/GA/HX/GAHX01/GAHX01.1.fsa_nt.gz	GAHX01000000			10.1016/j.cub.2013.06.033	translate mRNA (min length 50)	transcriptome			6294	1414431	43	224.7	3234	Sar	Rhizaria	Crassostrea gigas	29159	1260	20.02%	465	193	4	4	0	268	197
EP00478	included		included	included	Filoreta_tenera	Filoreta_tenera	ATCC 50975	Filoreta tenera	Filoreta tenera RL6	Corallomyxa sp.	Filoreta	tenera	Rhizaria	Endomyxa	Filoreta	no	no	Rhizaria	Eukaryota;Diaphoretickes;Sar;Rhizaria;Endomyxa;'zoorhiza';Filoreta;'Ftenera clade';Filoreta tenera;strain ATCC-50975	Eukaryota;Diaphoretickes;HPHTSAR;PTSAR;HTSAR;TSAR;SAR;Rhizaria;EP00478_Filoreta_tenera	no		ftp://ftp.ncbi.nlm.nih.gov/sra/wgs_aux/GA/BV/GABV01/GABV01.1.fsa_nt.gz	GABV01000000			10.2478/prge-2012-0002	translate mRNA	transcriptome			10867	1957678	85	180.1	1146	Eukaryota	Eukaryota	Eukaryota	2759	3807	35.03%	988	407	182	180	2	399	589
EP00479	included		included	included	Gromia_sphaerica	Gromia_sphaerica	Bahamian-motile-ecomorph	Gromia sphaerica	Gromia sphaerica		Gromia	sphaerica	Rhizaria	Endomyxa	Gromia	no	no	Rhizaria	Eukaryota;Diaphoretickes;Sar;Rhizaria;Endomyxa;'zoorhiza';Gromia;Gromia sphaerica;strain Bahamian-motile-ecomorph	Eukaryota;Diaphoretickes;HPHTSAR;PTSAR;HTSAR;TSAR;SAR;Rhizaria;EP00479_Gromia_sphaerica	no	904385	https://trace.ncbi.nlm.nih.gov/Traces/sra/?run=SRR2003399	transcriptome, 454GS-FLX			10.1093/molbev/msv340	assemble mRNA,translate mRNA (min length 50)	transcriptome			15625	1921587	40	123	786	Sar	Rhizaria	Eukaryota	2759	3173	20.31%	465	201	38	36	2	226	239
EP00480	included		included	included	Reticulomyxa_filosa	Reticulomyxa_filosa	Lake Möwensee	Reticulomyxa filosa	Reticulomyxa filosa Lake Möwensee		Reticulomyxa	filosa	Rhizaria	Foraminifera	Foraminifera	yes	yes	Rhizaria	Eukaryota;Diaphoretickes;Sar;Rhizaria;Retaria;Foraminifera;'monothalamid clade K';Reticulomyxa;Reticulomyxa filosa;strain Lake-Möwensee	Eukaryota;Diaphoretickes;HPHTSAR;PTSAR;HTSAR;TSAR;SAR;Rhizaria;EP00480_Reticulomyxa_filosa	no	46433	ftp://ftp.ncbi.nlm.nih.gov/genomes/all/GCA/000/512/085/GCA_000512085.1_Reti_assembly1.0/GCA_000512085.1_Reti_assembly1.0_protein.faa.gz	Reti_assembly1.0			10.1016/j.cub.2013.11.027	none	genome			39963	12698489	33	317.8	4041	Sar	Reticulomyxa filosa	Reticulomyxa filosa	46433	19667	49.21%	465	267	112	71	41	86	379
EP00481	included		included	included	Brizalina_sp_1-RS-2013	Brizalina_sp_1-RS-2013	1 RS-2013	Brizalina sp. 1-RS-2013	Brizalina sp. 1-RS-2013 1 RS-2013		Brizalina	N/A	Rhizaria	Foraminifera	Foraminifera	no	no	Rhizaria	Eukaryota;Diaphoretickes;Sar;Rhizaria;Retaria;Foraminifera;Globothalamea;Rotaliida;'R clade 1';Bolivinitidae;Brizalina;strain 1-RS-2013	Eukaryota;Diaphoretickes;HPHTSAR;PTSAR;HTSAR;TSAR;SAR;Rhizaria;EP00481_Brizalina_sp_1-RS-2013	no		https://trace.ncbi.nlm.nih.gov/Traces/sra/?run=SRR2003388	Transcriptome of Brizalina sp.			10.1093/molbev/msv340	assemble mRNA,translate mRNA	transcriptome			3642	491232	87	134.9	943	f__Vibrionaceae	f__Vibrionaceae	f__Vibrionaceae	-590357660	1080	29.65%	2257	596	116	115	1	1545	712
EP00482	not included		included	included	Globobulimina_sp_turgida-auriculata	Globobulimina_tur_auriculata	turgida,auriculata	Globobulimina sp. turgida-auriculata	Globobulimina sp. turgida-auriculata turgida,auriculata		Globobulimina	N/A	Rhizaria	Foraminifera	Foraminifera	no	no	Rhizaria	Eukaryota;Diaphoretickes;Sar;Rhizaria;Retaria;Foraminifera;Globothalamea;Rotaliida;'R clade 1';Globobuliminidae;Globobulimina	Eukaryota;Diaphoretickes;HPHTSAR;PTSAR;HTSAR;TSAR;SAR;Rhizaria;EP00482_Globobulimina_tur_auriculata	yes		ftp://ftp.ncbi.nlm.nih.gov/sra/wgs_aux/GG/CE/GGCE01/GGCE01.1.fsa_nt.gz,ftp://ftp.ncbi.nlm.nih.gov/sra/wgs_aux/GG/CD/GGCD01/GGCD01.1.fsa_nt.gz,ftp://ftp.ncbi.nlm.nih.gov/sra/wgs_aux/GG/CD/GGCD01/GGCD01.2.fsa_nt.gz	GloT14,GloT15			10.1016/j.cub.2018.06.027	translate mRNA,CD-HIT	transcriptome			283438	77214012	84	272.4	6541	Alveolata	Symbiodinium microadriaticum	Symbiodinium microadriaticum	2951	68999	24.34%	572	217	318	317	1	37	535
EP00483	included		included	included	Globobulimina_turgida	Globobulimina_turgida	N/A	Globobulimina turgida	Globobulimina turgida		Globobulimina	turgida	Rhizaria	Foraminifera	Foraminifera	no	no	Rhizaria	Eukaryota;Diaphoretickes;Sar;Rhizaria;Retaria;Foraminifera;Globothalamea;Rotaliida;'R clade 1';Globobuliminidae;Globobulimina;Globobulimina turgida	Eukaryota;Diaphoretickes;HPHTSAR;PTSAR;HTSAR;TSAR;SAR;Rhizaria;EP00483_Globobulimina_turgida	no	313609	N/A	OrfPredictor.pep			10.1093/molbev/msv340	none	transcriptome			13764	2100506	2	152.6	549	Sar	Rhizaria	Reticulomyxa filosa	46433	3343	24.29%	465	244	69	69	0	152	313
EP00484	included		included	included	Ammonia_sp_Unknown	Ammonia_sp_Unknown	N/A	Ammonia sp. Unknown	Ammonia sp. Unknown		Ammonia	N/A	Rhizaria	Foraminifera	Foraminifera	no	no	Rhizaria	Eukaryota;Diaphoretickes;Sar;Rhizaria;Retaria;Foraminifera;Globothalamea;Rotaliida;'R clade 2';Ammoniidae;Ammonia	Eukaryota;Diaphoretickes;HPHTSAR;PTSAR;HTSAR;TSAR;SAR;Rhizaria;EP00484_Ammonia_sp_Unknown	no		https://doi.org/10.6084/m9.figshare.12410606	MMETSP1384			10.1371/journal.pbio.1001889,10.1093/molbev/msw209	none	transcriptome		MMETSP – be very careful	31218	8549215	30	273.9	3682	Eukaryota	Eukaryota	Eukaryota	2759	9427	30.20%	988	474	319	316	3	195	793
EP00485	included		included	included	Elphidium_margaritaceum	Elphidium_margaritaceum	N/A	Elphidium margaritaceum	Elphidium margaritaceum		Elphidium	margaritaceum	Rhizaria	Foraminifera	Foraminifera	no	no	Rhizaria	Eukaryota;Diaphoretickes;Sar;Rhizaria;Retaria;Foraminifera;Globothalamea;Rotaliida;'R clade 2';Elphidiidae;Elphidium;Elphidium margaritaceum	Eukaryota;Diaphoretickes;HPHTSAR;PTSAR;HTSAR;TSAR;SAR;Rhizaria;EP00485_Elphidium_margaritaceum	no	933848	https://doi.org/10.6084/m9.figshare.12410606	MMETSP1385			10.1371/journal.pbio.1001889,10.1093/molbev/msw209	none	transcriptome		MMETSP – be very careful	25181	7778527	30	308.9	4949	Sar	Rhizaria	Eukaryota	2759	8858	35.18%	465	376	28	27	1	61	404
EP00486	included		included	included	Rosalina_sp_Unknown	Rosalina_sp_Unknown	N/A	Rosalina sp. Unknown	Rosalina sp. Unknown		Rosalina	N/A	Rhizaria	Foraminifera	Foraminifera	no	no	Rhizaria	Eukaryota;Diaphoretickes;Sar;Rhizaria;Retaria;Foraminifera;Globothalamea;Rotaliida;'R clade 2';Rosalinidae;Rosalina	Eukaryota;Diaphoretickes;HPHTSAR;PTSAR;HTSAR;TSAR;SAR;Rhizaria;EP00486_Rosalina_sp_Unknown	no		https://doi.org/10.6084/m9.figshare.12410606	MMETSP0190			10.1371/journal.pbio.1001889,10.1093/molbev/msw209	none	transcriptome		MMETSP – be very careful	17050	3434371	30	201.4	3884	Eukaryota	Eukaryota	Eukaryota	2759	6298	36.94%	988	277	203	198	5	508	480
EP00487	included		included	included	Bulimina_marginata	Bulimina_marginata	N/A	Bulimina marginata	Bulimina marginata		Bulimina	marginata	Rhizaria	Foraminifera	Foraminifera	no	no	Rhizaria	Eukaryota;Diaphoretickes;Sar;Rhizaria;Retaria;Foraminifera;Globothalamea;Rotaliida;'R clade 3';Buliminidae;Bulimina;Bulimina marginata	Eukaryota;Diaphoretickes;HPHTSAR;PTSAR;HTSAR;TSAR;SAR;Rhizaria;EP00487_Bulimina_marginata	no	313259	https://trace.ncbi.nlm.nih.gov/Traces/sra/?run=SRR2003397	Transcriptome of Bulimina marginata			10.1093/molbev/msv340	assemble mRNA,translate mRNA	transcriptome			13191	1870407	84	141.8	657	Sar	Rhizaria	Sar	2698737	861	6.53%	465	112	11	10	1	342	123
EP00488	included		included	included	Nonionellina_sp_1-RS-2012	Nonionellina_sp_1-RS-2012	1 RS-2012	Nonionellina sp. 1-RS-2012	Nonionellina sp. 1-RS-2012 1 RS-2012		Nonionellina	N/A	Rhizaria	Foraminifera	Foraminifera	no	no	Rhizaria	Eukaryota;Diaphoretickes;Sar;Rhizaria;Retaria;Foraminifera;Globothalamea;Rotaliida;'R clade 3';Nonionidae;Nonionellina;strain 1-RS-2012	Eukaryota;Diaphoretickes;HPHTSAR;PTSAR;HTSAR;TSAR;SAR;Rhizaria;EP00488_Nonionellina_sp_1-RS-2012	no		https://trace.ncbi.nlm.nih.gov/Traces/sra/?run=SRR2003403	Transcriptome of Nonionellina sp.			10.1093/molbev/msv340	assemble mRNA,translate mRNA	transcriptome			4435	635531	87	143.3	606	Sar	Reticulomyxa filosa	Reticulomyxa filosa	46433	863	19.46%	465	139	10	10	0	316	149
EP00489	not included		included	included	Quinqueloculina_sp_Unknown	Quinqueloculina_sp_Unknown	N/A	Quinqueloculina sp. Unknown	Quinqueloculina sp. Unknown		Quinqueloculina	N/A	Rhizaria	Foraminifera	Foraminifera	no	no	Rhizaria	Eukaryota;Diaphoretickes;Sar;Rhizaria;Retaria;Foraminifera;Tubothalamea;Miliolida;Quinqueloculina	Eukaryota;Diaphoretickes;HPHTSAR;PTSAR;HTSAR;TSAR;SAR;Rhizaria;EP00489_Quinqueloculina_sp_Unknown	no		https://www.ncbi.nlm.nih.gov/nuccore?LinkName=biosample_nuccore&from_uid=153269	LIBEST_021563			10.1371/journal.pone.0000790	trimseq,translate mRNA (min length 50),CD-HIT	EST			580	87369	49	150.6	240	Eukaryota	Eukaryota	Eukaryota	2759	246	42.41%	988	71	15	14	1	902	86
EP00490	included		included	included	Sorites_sp_Unknown	Sorites_sp_Unknown	N/A	Sorites sp. Unknown	Sorites sp. Unknown		Sorites	N/A	Rhizaria	Foraminifera	Foraminifera	no	no	Rhizaria	Eukaryota;Diaphoretickes;Sar;Rhizaria;Retaria;Foraminifera;Tubothalamea;Miliolida;Soritidae;Sorites	Eukaryota;Diaphoretickes;HPHTSAR;PTSAR;HTSAR;TSAR;SAR;Rhizaria;EP00490_Sorites_sp_Unknown	no		https://doi.org/10.6084/m9.figshare.12410606	MMETSP0191			10.1371/journal.pbio.1001889,10.1093/molbev/msw209	none	transcriptome		MMETSP – be very careful	30399	6569908	30	216.1	2486	Alveolata	Symbiodinium microadriaticum	Symbiodinium microadriaticum	2951	12519	41.18%	572	273	205	200	5	94	478
EP00491	not included		included	included	Sticholonche_zanclea	Sticholonche_zanclea	AKK-51 2016	Sticholonche zanclea	Sticholonche zanclea AKK-51 2016		Sticholonche	zanclea	Rhizaria	Radiolaria	RAD-B-clade	no	no	Rhizaria	Eukaryota;Diaphoretickes;Sar;Rhizaria;Retaria;Radiolaria;'RAD-B clade';Taxopodida;strain AKK-51-2016	Eukaryota;Diaphoretickes;HPHTSAR;PTSAR;HTSAR;TSAR;SAR;Rhizaria;EP00491_Sticholonche_zanclea	no	1054997	https://trace.ncbi.nlm.nih.gov/Traces/sra/?run=SRR5929439	single cell			10.1093/molbev/msx075	assemble mRNA,translate mRNA	single-cell transcriptome			8891	1704729	85	191.7	963	Sar	Rhizaria	Eukaryota	2759	3397	38.21%	465	203	51	48	3	211	254
EP00492	included		included	included	Amphilonche_elongata	Amphilonche_elongata	N/A	Amphilonche elongata	Amphilonche elongata		Amphilonche	elongata	Rhizaria	Radiolaria	Acantharea	no	no	Rhizaria	Eukaryota;Diaphoretickes;Sar;Rhizaria;Retaria;Radiolaria;Acantharea;'acantharean clade F';Amphilonche elongata	Eukaryota;Diaphoretickes;HPHTSAR;PTSAR;HTSAR;TSAR;SAR;Rhizaria;EP00492_Amphilonche_elongata	no	1127133	https://trace.ncbi.nlm.nih.gov/Traces/sra/?run=SRR1734678	Transcriptome or Gene expression			10.3389/fmicb.2015.00098	assemble mRNA,translate mRNA (min length 50)	transcriptome			5896	1036395	47	175.8	985	Sar	Rhizaria	Eukaryota	2759	1237	20.98%	465	122	7	6	1	336	129
EP00493	included		included	included	Phyllostaurus_siculus	Phyllostaurus_siculus	N/A	Phyllostaurus siculus	Phyllostaurus siculus		Phyllostaurus	siculus	Rhizaria	Radiolaria	Acantharea	no	no	Rhizaria	Eukaryota;Diaphoretickes;Sar;Rhizaria;Retaria;Radiolaria;Acantharea;'acantharean clade F';Phyllostaurus siculus	Eukaryota;Diaphoretickes;HPHTSAR;PTSAR;HTSAR;TSAR;SAR;Rhizaria;EP00493_Phyllostaurus_siculus	no	1127218	N/A	OrfPredictor.pep			10.1093/molbev/msv340	none	transcriptome			28161	2298493	1	81.6	1484	Sar	Rhizaria	Eukaryota	2759	2016	7.16%	465	205	30	22	8	230	235
EP00494	included		included	included	Astrolonche_serrata	Astrolonche_serrata	N/A	Astrolonche serrata	Astrolonche serrata		Astrolonche	serrata	Rhizaria	Radiolaria	Acantharea	no	no	Rhizaria	Eukaryota;Diaphoretickes;Sar;Rhizaria;Retaria;Radiolaria;Acantharea;Astrolonche;Astrolonche serrata	Eukaryota;Diaphoretickes;HPHTSAR;PTSAR;HTSAR;TSAR;SAR;Rhizaria;EP00494_Astrolonche_serrata	no	1328801	N/A	OrfPredictor.pep			10.1093/molbev/msv340	none	transcriptome			34654	4019626	1	116	1175	Sar	Rhizaria	Pooideae	147368	6189	17.86%	465	334	66	44	22	65	400
EP00495	included		included	included	Collosphaeridae_sp_1-RS-2012	Collosphaeridae_sp_1-RS-2012	1 RS-2012	Collozoum sp. 1-RS-2012	Collosphaeridae sp. 1-RS-2012		N/A	N/A	Rhizaria	Radiolaria	Collodaria	no	no	Rhizaria	Eukaryota;Diaphoretickes;Sar;Rhizaria;Retaria;Radiolaria;Polycystinea;'CN clade';'core CNs';'CO clade';Collodaria;Collosphaeridae;strain 1-RS-2012	Eukaryota;Diaphoretickes;HPHTSAR;PTSAR;HTSAR;TSAR;SAR;Rhizaria;EP00495_Collosphaeridae_sp_1-RS-2012	no		https://trace.ncbi.nlm.nih.gov/Traces/sra/?run=SRR1744093	Transcriptome or Gene expression			10.3389/fmicb.2015.00098	assemble mRNA,translate mRNA (min length 50)	transcriptome			9738	1454427	48	149.4	1521	Eukaryota	Eukaryota	Eukaryota	2759	2124	21.81%	988	125	96	94	2	767	221
EP00496	not included		included	included	Lithomelissa_setosa	Lithomelissa_setosa	AKK-54 2016	Lithomelissa setosa	Lithomelissa setosa AKK-54 2016		Lithomelissa	setosa	Rhizaria	Radiolaria	nassellarians-III-IV	no	no	Rhizaria	Eukaryota;Diaphoretickes;Sar;Rhizaria;Retaria;Radiolaria;Polycystinea;'CN clade';'core CNs';'nassellarians III-IV';Plagiacanthoidea;Lithomelissa;Lithomelissa setosa;strain AKK-54-2016	Eukaryota;Diaphoretickes;HPHTSAR;PTSAR;HTSAR;TSAR;SAR;Rhizaria;EP00496_Lithomelissa_setosa	no	1054399	https://trace.ncbi.nlm.nih.gov/Traces/sra/?run=SRR5929440	single cell			10.1093/molbev/msx075	assemble mRNA,translate mRNA	single-cell transcriptome			8468	1697654	87	200.5	983	Sar	Rhizaria	Podoplea	116571	2954	34.88%	465	121	47	44	3	297	168
EP00497	included		included	included	Spongosphaera_streptacantha	Spongosphaera_streptacantha	N/A	Spongosphaera streptacantha	Spongosphaera streptacantha		Spongosphaera	streptacantha	Rhizaria	Radiolaria	Spumellaria	no	no	Rhizaria	Eukaryota;Diaphoretickes;Sar;Rhizaria;Retaria;Radiolaria;Polycystinea;Spumellaria;'S clade I';Spongosphaera;Spongosphaera streptacantha	Eukaryota;Diaphoretickes;HPHTSAR;PTSAR;HTSAR;TSAR;SAR;Rhizaria;EP00497_Spongosphaera_streptacantha	no	1329067	https://trace.ncbi.nlm.nih.gov/Traces/sra/?run=SRR1734679	Transcriptome or Gene expression			10.3389/fmicb.2015.00098	assemble mRNA,translate mRNA (min length 50)	transcriptome			6076	1031298	49	169.7	4334	Sar	Rhizaria	Eukaryota	2759	1763	29.02%	465	172	30	29	1	263	202
EP00499	included		included	included	Haloplacidia_sp_CaronLabIsolate	Haloplacidia_sp_CaronLabIsolate	CaronLabIsolate	Cafeteria sp. CaronLabIsolate	Haloplacidia sp. CaronLabIsolate		Haloplacidia	N/A	Stramenopiles	Opalozoa	Placidida	yes	yes	Opalozoa	Eukaryota;Diaphoretickes;Sar;Stramenopiles;'GOS clade';Opalozoa;Placidida;'wobblids';Haloplacidia;strain CaronLabIsolate	Eukaryota;Diaphoretickes;HPHTSAR;PTSAR;HTSAR;TSAR;SAR;Halvaria;Stramenopiles;Bigyra;Opalozoa;EP00499_Haloplacidia_sp_CaronLabIsolate	no		https://doi.org/10.6084/m9.figshare.12410606	MMETSP1104			10.1371/journal.pbio.1001889,10.1093/molbev/msw209	none	transcriptome		MMETSP – be very careful	16032	4770872	30	297.6	6847	Eukaryota	Eukaryota	Eukaryota	2759	10383	64.76%	988	606	183	180	3	199	789
EP00500	included		included	included	Bicosoecida_sp_ms1	Bicosoecida_sp_ms1	ms1	Bicosoecida sp. ms1	Bicosoecida sp. ms1 ms1	Bicosoecid sp.	N/A	N/A	Stramenopiles	Opalozoa	Bicosoecida	yes	yes	Opalozoa	Eukaryota;Diaphoretickes;Sar;Stramenopiles;'GOS clade';Opalozoa;Bicosoecida;borokids;ms1 lineage;strain ms1	Eukaryota;Diaphoretickes;HPHTSAR;PTSAR;HTSAR;TSAR;SAR;Halvaria;Stramenopiles;Bigyra;Opalozoa;EP00500_Bicosoecida_sp_ms1	no		https://doi.org/10.6084/m9.figshare.12410606	MMETSP0115			10.1371/journal.pbio.1001889,10.1093/molbev/msw209	none	transcriptome		MMETSP – be very careful	15049	5041871	30	335	7460	Eukaryota	Eukaryota	Eukaryota	2759	11017	73.21%	988	498	154	148	6	336	652
EP00501	included		included	included	MAST-03F_sp_TOSAG23-6	MAST-03F_sp_TOSAG23-6	TOSAG23-6	MAST3 sp. TOSAG23-6	MAST-03F sp. TOSAG23-6		N/A	N/A	Stramenopiles	Opalozoa	Nanomonadea	no	no	Opalozoa	Eukaryota;Diaphoretickes;Sar;Stramenopiles;'GOS clade';Opalozoa;Nanomonadea;'MAST-03F lineage';strain TOSAG23-6	Eukaryota;Diaphoretickes;HPHTSAR;PTSAR;HTSAR;TSAR;SAR;Halvaria;Stramenopiles;Bigyra;Opalozoa;EP00501_MAST-03F_sp_TOSAG23-6	no		http://www.genoscope.cns.fr/tara/	TOSAG23-6			10.1038/s41467-017-02235-3	none	single-cell genome			2694	1107827	22	411.2	5732	Eukaryota	Eukaryota	Eukaryota	2759	2450	90.94%	988	347	137	136	1	504	484
EP00502	not included	EP00938	included	not included	MAST-03A_sp_TOSAG41-2	MAST3_sp_TOSAG41-2	TOSAG41-2	MAST3 sp. TOSAG41-2	MAST3 sp. TOSAG41-2 TOSAG41-2		N/A	N/A	Stramenopiles	Opalozoa	Nanomonadea	no	no		Eukaryota;Diaphoretickes;Sar;Stramenopiles;'GOS clade';Opalozoa;Nanomonadea;'MAST-03A lineage';strain TOSAG41-2	#N/A	no		http://www.genoscope.cns.fr/tara/	TOSAG41-2			10.1038/s41467-017-02235-3	none	single-cell genome
EP00503	included		included	included	Blastocystis_sp_subtype4-isolateWR1	Blastocystis_sp_subtype4	subtype4-isolateWR1	Blastocystis sp. subtype4	Blastocystis sp. subtype4 subtype4		Blastocystis	N/A	Stramenopiles	Opalozoa	Opalinata	yes	yes	Opalozoa	Eukaryota;Diaphoretickes;Sar;Stramenopiles;'GOS clade';Opalozoa;Opalinata;Blastocystis;'Bhominis clade';strain subtype4-isolateWR1	Eukaryota;Diaphoretickes;HPHTSAR;PTSAR;HTSAR;TSAR;SAR;Halvaria;Stramenopiles;Bigyra;Opalozoa;EP00503_Blastocystis_sp_subtype4	no		ftp://ftp.ncbi.nlm.nih.gov/genomes/all/GCF/000/743/755/GCF_000743755.1_ASM74375v1/GCF_000743755.1_ASM74375v1_protein.faa.gz	ASM74375v1			10.1016/j.gdata.2015.01.009	none	genome			5707	2377163	38	416.5	13493	Stramenopiles	Blastocystis hominis	Blastocystis hominis	12968	3323	58.23%	970	615	87	70	17	268	702
EP00504	included		included	included	Blastocystis_sp_subtype7-strainB	Blastocystis_sp_subtype7	subtype7-strainB	Blastocystis sp. subtype7	Blastocystis sp. subtype7 subtype7		Blastocystis	N/A	Stramenopiles	Opalozoa	Opalinata	no	no	Opalozoa	Eukaryota;Diaphoretickes;Sar;Stramenopiles;'GOS clade';Opalozoa;Opalinata;Blastocystis;'Bhominis clade';strain subtype7-strainB	Eukaryota;Diaphoretickes;HPHTSAR;PTSAR;HTSAR;TSAR;SAR;Halvaria;Stramenopiles;Bigyra;Opalozoa;EP00504_Blastocystis_sp_subtype7	no		ftp://ftp.ncbi.nlm.nih.gov/genomes/all/GCF/000/151/665/GCF_000151665.1_ASM15166v1/GCF_000151665.1_ASM15166v1_protein.faa.gz	ASM15166v1			10.1186/gb-2011-12-3-r29	none	genome			6020	2156219	22	358.2	12565	Stramenopiles	Blastocystis hominis	Blastocystis hominis	12968	3815	63.37%	970	476	208	72	136	286	684
EP00505	included		included	included	MAST-04D_sp_SCG-Rhode-Island	MAST-04D_sp_SCG-Rhode-Island	SCG-Rhode-Island	MAST4 sp. SCG-Rhode-Island	MAST-04D sp. SCG-Rhode-Island		N/A	N/A	Stramenopiles	Sagenista	MAST-04	no	no	Sagenista	Eukaryota;Diaphoretickes;Sar;Stramenopiles;'GOS clade';Sagenista;'MAST-04';'MAST-04D lineage';strain SCG-Rhode-Island	Eukaryota;Diaphoretickes;HPHTSAR;PTSAR;HTSAR;TSAR;SAR;Halvaria;Stramenopiles;Bigyra;Sagenista;EP00505_MAST-04D_sp_SCG-Rhode-Island	no		http://cyanophora.rutgers.edu/MAST4/MAST4_proteins.fa	MAST4_proteins			10.1038/srep04780	none	single-cell genome			6996	3446095	13	492.6	9325	Eukaryota	Eukaryota	Eukaryota	2759	3282	46.91%	988	335	99	99	0	554	434
EP00506	not included	EP00942	included	not included	MAST-04A_sp_TOSAG23-1	MAST4_sp_TOSAG23-1	TOSAG23-1	MAST4 sp. TOSAG23-1	MAST4 sp. TOSAG23-1 TOSAG23-1		N/A	N/A	Stramenopiles	Sagenista	MAST-04	no	no		Eukaryota;Diaphoretickes;Sar;Stramenopiles;'GOS clade';Sagenista;'MAST-04';'MAST-04A lineage';strain TOSAG23-1	#N/A	no		http://www.genoscope.cns.fr/tara/	TOSAG23-1			10.1038/s41467-017-02235-3	none	single-cell genome
EP00507	not included	EP00942	included	not included	MAST-04A_sp_TOSAG23-2	MAST4_sp_TOSAG23-2	TOSAG23-2	MAST4 sp. TOSAG23-2	MAST4 sp. TOSAG23-2 TOSAG23-2		N/A	N/A	Stramenopiles	Sagenista	MAST-04	no	no		Eukaryota;Diaphoretickes;Sar;Stramenopiles;'GOS clade';Sagenista;'MAST-04';'MAST-04A lineage';strain TOSAG23-2	#N/A	no		http://www.genoscope.cns.fr/tara/	TOSAG23-2			10.1038/s41467-017-02235-3	none	single-cell genome
EP00508	not included	EP00945	included	not included	MAST-04E_sp_TOSAG23-3	MAST4_sp_TOSAG23-3	TOSAG23-3	MAST4 sp. TOSAG23-3	MAST4 sp. TOSAG23-3 TOSAG23-3		N/A	N/A	Stramenopiles	Sagenista	MAST-04	no	no		Eukaryota;Diaphoretickes;Sar;Stramenopiles;'GOS clade';Sagenista;'MAST-04';'MAST-04E lineage';strain TOSAG23-3	#N/A	no		http://www.genoscope.cns.fr/tara/	TOSAG23-3			10.1038/s41467-017-02235-3	none	single-cell genome
EP00509	not included	EP00944	included	not included	MAST-04C_sp_TOSAG41-1	MAST4_sp_TOSAG41-1	TOSAG41-1	MAST4 sp. TOSAG41-1	MAST4 sp. TOSAG41-1 TOSAG41-1		N/A	N/A	Stramenopiles	Sagenista	MAST-04	no	no		Eukaryota;Diaphoretickes;Sar;Stramenopiles;'GOS clade';Sagenista;'MAST-04';'MAST-04C lineage';strain TOSAG41-1	#N/A	no		http://www.genoscope.cns.fr/tara/	TOSAG41-1			10.1038/s41467-017-02235-3	none	single-cell genome
EP00510	included		included	included	Aplanochytrium_minuta	Aplanochytrium_minuta	PBS07	Aplanochytrium kerguelense	Aplanochytrium minuta		Aplanochytrium	minuta	Stramenopiles	Sagenista	Labyrinthulomycetes	no	no	Sagenista	Eukaryota;Diaphoretickes;Sar;Stramenopiles;'GOS clade';Sagenista;Labyrinthulomycetes;Labyrinthulida;Aplanochytrium;Aplanochytrium minuta;strain PBS07	Eukaryota;Diaphoretickes;HPHTSAR;PTSAR;HTSAR;TSAR;SAR;Halvaria;Stramenopiles;Bigyra;Sagenista;EP00510_Aplanochytrium_minuta	no	87111	https://doi.org/10.6084/m9.figshare.12410606	MMETSP0954,MMETSP0955,MMETSP0956,MMETSP0957			10.1371/journal.pbio.1001889,10.1093/molbev/msw209	CD-HIT	transcriptome		MMETSP – be very careful	10583	3774702	30	356.7	2235	Stramenopiles	Stramenopiles	Eukaryota	2759	5270	49.80%	970	673	27	27	0	270	700
EP00511	included		included	included	Aplanochytrium_stocchinoi	Aplanochytrium_stocchinoi	GSBS06	Aplanochytrium stocchinoi	Aplanochytrium stocchinoi GSBS06		Aplanochytrium	stocchinoi	Stramenopiles	Sagenista	Labyrinthulomycetes	yes	yes	Sagenista	Eukaryota;Diaphoretickes;Sar;Stramenopiles;'GOS clade';Sagenista;Labyrinthulomycetes;Labyrinthulida;Aplanochytrium;Aplanochytrium stocchinoi;strain GSBS06	Eukaryota;Diaphoretickes;HPHTSAR;PTSAR;HTSAR;TSAR;SAR;Halvaria;Stramenopiles;Bigyra;Sagenista;EP00511_Aplanochytrium_stocchinoi	no	215587	https://doi.org/10.6084/m9.figshare.12410606	MMETSP1346,MMETSP1347,MMETSP1348,MMETSP1349			10.1371/journal.pbio.1001889,10.1093/molbev/msw209	CD-HIT	transcriptome		MMETSP – be very careful	14202	4325530	30	304.6	2007	Stramenopiles	Stramenopiles	Eukaryota	2759	6332	44.59%	970	703	44	44	0	223	747
EP00512	included		included	included	Aurantiochytrium_limacinum	Aurantiochytrium_limacinum	ATCC MYA-1381	Aurantiochytrium limacinum	Aurantiochytrium limacinum ATCC MYA-1381		Aurantiochytrium	limacinum	Stramenopiles	Sagenista	Labyrinthulomycetes	no	no	Sagenista	Eukaryota;Diaphoretickes;Sar;Stramenopiles;'GOS clade';Sagenista;Labyrinthulomycetes;Thraustochytrida;'AHM clade';Aurantiochytrium;Aurantiochytrium limacinum;strain ATCC-MYA-1381	Eukaryota;Diaphoretickes;HPHTSAR;PTSAR;HTSAR;TSAR;SAR;Halvaria;Stramenopiles;Bigyra;Sagenista;EP00512_Aurantiochytrium_limacinum	no	87102	https://doi.org/10.6084/m9.figshare.12410606	MMETSP0958,MMETSP0959,MMETSP0960,MMETSP0961			10.1371/journal.pbio.1001889,10.1093/molbev/msw209	CD-HIT	transcriptome		MMETSP – be very careful	14860	6397719	30	430.5	3921	Stramenopiles	Stramenopiles	Eukaryota	2759	8046	54.15%	970	758	36	36	0	176	794
EP00513	included		included	included	Hondaea_fermentalgiana	Hondaea_fermentalgiana	CCAP 4062/3	Hondaea fermentalgiana	Hondaea fermentalgiana CCAP 4062/3		Hondaea	fermentalgiana	Stramenopiles	Sagenista	Labyrinthulomycetes	yes	yes	Sagenista	Eukaryota;Diaphoretickes;Sar;Stramenopiles;'GOS clade';Sagenista;Labyrinthulomycetes;Thraustochytrida;'AHM clade';Hondaea;Hondaea fermentalgiana;strain CCAP-4062/3	Eukaryota;Diaphoretickes;HPHTSAR;PTSAR;HTSAR;TSAR;SAR;Halvaria;Stramenopiles;Bigyra;Sagenista;EP00513_Hondaea_fermentalgiana	no	2315210	ftp://ftp.ncbi.nlm.nih.gov/genomes/all/GCA/002/897/355/GCA_002897355.1_Aurantiochytrium_FCC1311_v1/GCA_002897355.1_Aurantiochytrium_FCC1311_v1_protein.faa.gz	Aurantiochytrium_FCC1311_v1			10.1128/genomeA.01335-17	none	genome			11853	7193731	22	606.9	16137	Stramenopiles	Stramenopiles	Eukaryota	2759	8026	67.71%	970	756	15	15	0	199	771
EP00514	included		included	included	Thraustochytrium_sp_LLF1b	Thraustochytrium_sp_LLF1b	LLF1b	Thraustochytrium sp. LLF1b	Thraustochytrium sp. LLF1b LLF1b		Thraustochytrium	N/A	Stramenopiles	Sagenista	Labyrinthulomycetes	no	no	Sagenista	Eukaryota;Diaphoretickes;Sar;Stramenopiles;'GOS clade';Sagenista;Labyrinthulomycetes;Thraustochytrida;'Tkinnei group';strain LLF1b	Eukaryota;Diaphoretickes;HPHTSAR;PTSAR;HTSAR;TSAR;SAR;Halvaria;Stramenopiles;Bigyra;Sagenista;EP00514_Thraustochytrium_sp_LLF1b	no	1112570	https://doi.org/10.6084/m9.figshare.12410606	MMETSP0198,MMETSP0199			10.1371/journal.pbio.1001889,10.1093/molbev/msw209	CD-HIT	transcriptome		MMETSP – be very careful	13684	5997690	30	438.3	15870	Stramenopiles	Stramenopiles	Eukaryota	2759	6899	50.42%	970	741	36	36	0	193	777
EP00515	included		included	included	Schizochytrium_aggregatum	Schizochytrium_aggregatum	ATCC 28209	Schizochytrium aggregatum	Schizochytrium aggregatum ATCC 28209		Schizochytrium	aggregatum	Stramenopiles	Sagenista	Labyrinthulomycetes	no	no	Sagenista	Eukaryota;Diaphoretickes;Sar;Stramenopiles;'GOS clade';Sagenista;Labyrinthulomycetes;Thraustochytrida;Schizochytrium;Schizochytrium aggregatum;strain ATCC-28209	Eukaryota;Diaphoretickes;HPHTSAR;PTSAR;HTSAR;TSAR;SAR;Halvaria;Stramenopiles;Bigyra;Sagenista;EP00515_Schizochytrium_aggregatum	no	4773	https://doi.org/10.6084/m9.figshare.12410606	MMETSP0962,MMETSP0963,MMETSP0964,MMETSP0965			10.1371/journal.pbio.1001889,10.1093/molbev/msw209	CD-HIT	transcriptome		MMETSP – be very careful	21380	6879405	30	321.8	2588	Stramenopiles	Stramenopiles	Eukaryota	2759	11030	51.59%	970	693	55	55	0	222	748
EP00516	included		included	included	Mucochytrium_quahogii	Mucochytrium_quahogii	NY0313808BC1	Thraustochytrida sp. NY0313808BC1	Mucochytrium quahogii		Mucochytrium	quahogii	Stramenopiles	Sagenista	Labyrinthulomycetes	no	no	Sagenista	Eukaryota;Diaphoretickes;Sar;Stramenopiles;'GOS clade';Sagenista;Labyrinthulomycetes;Thraustochytrida;'QPX clade';Mucochytrium;Mucochytrium quahogii;strain NY0313808BC1	Eukaryota;Diaphoretickes;HPHTSAR;PTSAR;HTSAR;TSAR;SAR;Halvaria;Stramenopiles;Bigyra;Sagenista;EP00516_Mucochytrium_quahogii	no		https://doi.org/10.6084/m9.figshare.12410606	MMETSP0098,MMETSP0099,MMETSP0100			10.1371/journal.pbio.1001889,10.1093/molbev/msw209	CD-HIT	transcriptome		MMETSP – be very careful	13811	6220519	30	450.4	7658	Lophotrochozoa	Crassostrea gigas	Crassostrea gigas	29159	7130	51.63%	2153	1179	23	20	3	951	1202
EP00517	not included	EP00516	included	included	Thraustochytrida_sp_NY07348D	Thraustochytrida_sp_NY07348D	NY07348D	Thraustochytrida sp. NY07348D	Thraustochytrida sp. NY07348D NY07348D		N/A	N/A	Stramenopiles	Sagenista	Labyrinthulomycetes	no	no	Sagenista	Eukaryota;Diaphoretickes;Sar;Stramenopiles;'GOS clade';Sagenista;Labyrinthulomycetes;Thraustochytrida;'QPX clade';'quahog parasite';strain NY07348D	Eukaryota;Diaphoretickes;HPHTSAR;PTSAR;HTSAR;TSAR;SAR;Halvaria;Stramenopiles;Bigyra;Sagenista;EP00517_Thraustochytrida_sp_NY07348D	no		https://doi.org/10.6084/m9.figshare.12410606	MMETSP1433			10.1371/journal.pbio.1001889,10.1093/molbev/msw209	none	transcriptome		MMETSP – be very careful	10394	4983265	30	479.4	7050	Eukaryota	Eukaryota	Eukaryota	2759	5560	53.49%	988	557	205	181	24	226	762
EP00518	included		included	included	Triparma_eleuthera	Triparma_eleuthera	RCC208,RCC2347	Triparma eleuthera	Triparma eleuthera RCC208,RCC2347	Bolidomonas pacifica	Triparma	eleuthera	Stramenopiles	Ochrophyta	Bolidophyceae	no	no	Bolidophyceae	Eukaryota;Diaphoretickes;Sar;Stramenopiles;'GOS clade';Gyrista;Ochrophyta;'BD clade';Bolidophyceae;Triparma;Triparma eleuthera	Eukaryota;Diaphoretickes;HPHTSAR;PTSAR;HTSAR;TSAR;SAR;Halvaria;Stramenopiles;Gyrista;Ochrophyta;BD_clade;Bolidophyceae;EP00518_Triparma_eleuthera	yes	172717	https://doi.org/10.6084/m9.figshare.12410606	MMETSP1319,MMETSP1320			10.1371/journal.pbio.1001889,10.1093/molbev/msw209	CD-HIT	transcriptome		MMETSP – be very careful	23605	6562087	30	278	10897	Ochrophyta	Ochrophyta	Ochrophyta	2696291	11443	48.48%	942	619	139	134	5	184	758
EP00519	included		included	included	Triparma_laevis	Triparma_laevis	RCC1657	Triparma laevis	Triparma laevis RCC1657	Bolidomonas sp.	Triparma	laevis	Stramenopiles	Ochrophyta	Bolidophyceae	no	no	Bolidophyceae	Eukaryota;Diaphoretickes;Sar;Stramenopiles;'GOS clade';Gyrista;Ochrophyta;'BD clade';Bolidophyceae;Triparma;Triparma laevis;strain RCC-1657	Eukaryota;Diaphoretickes;HPHTSAR;PTSAR;HTSAR;TSAR;SAR;Halvaria;Stramenopiles;Gyrista;Ochrophyta;BD_clade;Bolidophyceae;EP00519_Triparma_laevis	no	1534972	https://doi.org/10.6084/m9.figshare.12410606	MMETSP1321			10.1371/journal.pbio.1001889,10.1093/molbev/msw209	none	transcriptome		MMETSP – be very careful	16034	5254675	30	327.7	10591	Ochrophyta	Ochrophyta	Bacillariophyta	2836	7241	45.16%	942	670	32	30	2	240	702
EP00520	included		included	included	Triparma_pacifica	Triparma_pacifica	CCMP1866	Triparma pacifica	Triparma pacifica CCMP1866	Bolidomonas pacifica	Triparma	pacifica	Stramenopiles	Ochrophyta	Bolidophyceae	no	no	Bolidophyceae	Eukaryota;Diaphoretickes;Sar;Stramenopiles;'GOS clade';Gyrista;Ochrophyta;'BD clade';Bolidophyceae;Triparma;Triparma pacifica;strain CCMP-1866	Eukaryota;Diaphoretickes;HPHTSAR;PTSAR;HTSAR;TSAR;SAR;Halvaria;Stramenopiles;Gyrista;Ochrophyta;BD_clade;Bolidophyceae;EP00520_Triparma_pacifica	no	91992	https://doi.org/10.6084/m9.figshare.12410606	MMETSP0785			10.1371/journal.pbio.1001889,10.1093/molbev/msw209	none	transcriptome		MMETSP – be very careful	20601	9164754	30	444.9	14088	Ochrophyta	Ochrophyta	Bacillariophyta	2836	10398	50.47%	942	677	78	77	1	187	755
[truncated: 837 more rows]
[truncated: 4 more columns]

## Sheet: 02_colors
number	taxogroup	color	R	G	B
1	Chlorophyta	#008073	0	128	115
2	Palmophyllophyceae	#009F68	0	159	104
3	Streptophyta	#00BF50	0	191	80
4	Glaucophyta	#00DF2D	0	223	45
5	Picozoa	#00FF00	0	255	0
6	Rhodelphis	#46EA74	70	234	116
7	Rhodophyta	#82E0B6	130	224	182
8	Pancryptista	#B4DFD8	180	223	216
9	Hemimastigophora	#008071	0	128	113
[truncated: 72 more rows]

## Sheet: 03_auxiliary_taxonomic_groupings
ID_number	group_name	number_of_proteomes	notes
[truncated: 60 more rows]

[truncated: 2 more sheets: 04_BUSCO_stats, 05_OMArk_contamination_stats]
